# Supplementary material for: 4-Meth­oxy-N-[6-methyl-2,3-dihydro-1,3-benzothia­zol-2-yl­idene]benzene­sulfonamide
Source: Acta Crystallogr Sect E Struct Rep Online. 2007 Dec 6;64(Pt 1):o227. doi: 10.1107/S1600536807065312 (PMC2915288; doi:10.1107/S1600536807065312)
Supplement: Supplementary file 1 [file e-64-0o227-sup1.cif]

##############################################################################
###                                                                        ###
###        Electronic paper (Acta Crystallographica Section E)             ###
###                                                                        ###
##############################################################################
#                                                                            #
# This CIF contains the data in a paper accepted for publication in Acta     #
# Crystallographica Section E. It conforms to the requirements of Notes      #
# for Authors for Section E, and has been peer reviewed under the auspices   #
# of the IUCr Commission on Journals.                                        #
#                                                                            #
# Full details of the Crystallographic Information File format               #
# are given in the paper "The Crystallographic Information File (CIF):       #
# a New Standard Archive File for Crystallography" by S. R. Hall, F. H.      #
# Allen and I. D. Brown [Acta Cryst. (1991), A47, 655-685].                  #
#                                                                            #
# The current version of the core CIF dictionary is obtainable from          #
# ftp://ftp.iucr.org/pub/cif_core.dic. The current version number is 2.1.    #
#                                                                            #
# Software is freely available for graphical display of the structure(s) in  #
# this CIF.  For information consult the CIF home page http://www.iucr.org/  #
# cif/home.html                                                              #
#                                                                            #
##############################################################################
                                             
data_I
_audit_creation_method     SHELXL-97
_chemical_name_systematic
;
4-Methoxy-N-[6-methyl-2,3-dihydro-1,3-benzothiazol-2-ylidene]benzenesulfonamide
;
_chemical_name_common     ?
_chemical_formula_moiety     'C15 H14 N2 O3 S2'
_chemical_formula_sum     'C15 H14 N2 O3 S2'
_chemical_formula_iupac     'C15 H14 N2 O3 S2'
_chemical_formula_weight     334.40
_chemical_melting_point     534.4
_symmetry_cell_setting     monoclinic
_symmetry_space_group_name_H-M     'P 21/c'
_symmetry_space_group_name_Hall     '-P 2ybc'
loop_
    _symmetry_equiv_pos_as_xyz
    'x, y, z'
    '-x, y+1/2, -z+1/2'
    '-x, -y, -z'
    'x, -y-1/2, z-1/2'
_cell_length_a     12.0173(15)
_cell_length_b     16.211(2)
_cell_length_c     7.7377(10)
_cell_angle_alpha     90.00
_cell_angle_beta     99.973(2)
_cell_angle_gamma     90.00
_cell_volume     1484.6(3)
_cell_formula_units_Z     4
_cell_measurement_reflns_used     2617
_cell_measurement_theta_min     1.72
_cell_measurement_theta_max     25.0
_cell_measurement_temperature     273(2)
_exptl_crystal_description     'rectangular prism'
_exptl_crystal_colour     'yellow'
_exptl_crystal_size_max     0.57
_exptl_crystal_size_mid     0.16
_exptl_crystal_size_min     0.10
_exptl_crystal_density_diffrn     1.496
_exptl_crystal_density_meas     ?
_exptl_crystal_density_method     'not measured'
_exptl_crystal_F_000     696
_exptl_absorpt_coefficient_mu     0.372
_exptl_absorpt_correction_type     'multi-scan'
_exptl_absorpt_process_details     '(SADABS; Sheldrick, 2003)'
_exptl_absorpt_correction_T_min     0.8158
_exptl_absorpt_correction_T_max     0.9637
_exptl_special_details
;
;
_diffrn_ambient_temperature     273(2)
_diffrn_radiation_type     MoK\a
_diffrn_radiation_wavelength     0.71073
_diffrn_radiation_source     'fine-focus sealed tube'
_diffrn_radiation_monochromator     graphite
_diffrn_measurement_device_type     'Bruker SMART APEX CCD area-detector'
_diffrn_measurement_method     '\f and \w'
_diffrn_detector_area_resol_mean     8.3
_diffrn_reflns_number     12102
_diffrn_reflns_av_R_equivalents     0.0323
_diffrn_reflns_av_sigmaI/netI     0.0245
_diffrn_reflns_theta_min     1.72
_diffrn_reflns_theta_max     24.99
_diffrn_reflns_theta_full     25.0
_diffrn_measured_fraction_theta_max     1.000
_diffrn_measured_fraction_theta_full     1.000
_diffrn_reflns_limit_h_min     -14
_diffrn_reflns_limit_h_max     14
_diffrn_reflns_limit_k_min     -19
_diffrn_reflns_limit_k_max     18
_diffrn_reflns_limit_l_min     -9
_diffrn_reflns_limit_l_max     9
_diffrn_standards_number     0
_diffrn_standards_interval_count     .
_diffrn_standards_interval_time     .
_diffrn_standards_decay_%     ?
_refine_special_details
;
 Refinement of F^2^ against ALL reflections.  The weighted R-factor wR and
 goodness of fit S are based on F^2^, conventional R-factors R are based
 on F, with F set to zero for negative F^2^. The threshold expression of
 F^2^ > 2sigma(F^2^) is used only for calculating R-factors(gt) etc. and is
 not relevant to the choice of reflections for refinement.  R-factors based
 on F^2^ are statistically about twice as large as those based on F, and R-
 factors based on ALL data will be even larger.
;
_reflns_number_total     2617
_reflns_number_gt     2440
_reflns_threshold_expression     I>2\s(I)
_refine_ls_structure_factor_coef     Fsqd
_refine_ls_matrix_type     full
_refine_ls_R_factor_all     0.0514
_refine_ls_R_factor_gt     0.0476
_refine_ls_wR_factor_gt     0.1149
_refine_ls_wR_factor_ref     0.1174
_refine_ls_goodness_of_fit_ref     1.149
_refine_ls_restrained_S_all     1.149
_refine_ls_number_reflns     2617
_refine_ls_number_parameters     205
_refine_ls_number_restraints     0
_refine_ls_hydrogen_treatment     mixed
_refine_ls_weighting_scheme     calc
_refine_ls_weighting_details
         'calc w=1/[\s^2^(Fo^2^)+(0.0504P)^2^+0.9002P] where P=(Fo^2^+2Fc^2^)/3'
_atom_sites_solution_hydrogens     geom
_atom_sites_solution_primary     direct
_atom_sites_solution_secondary     difmap
_refine_ls_shift/su_max     0.001
_refine_ls_shift/su_mean     0.000
_refine_diff_density_max     0.406
_refine_diff_density_min     -0.195
_refine_ls_extinction_method     none
_refine_ls_extinction_coef     ?
loop_
    _atom_type_symbol
    _atom_type_description
    _atom_type_scat_dispersion_real
    _atom_type_scat_dispersion_imag
    _atom_type_scat_source
    'C' 'C' 0.0033 0.0016
                         'International Tables Vol C Tables 4.2.6.8 and 6.1.1.4'
    'H' 'H' 0.0000 0.0000
                         'International Tables Vol C Tables 4.2.6.8 and 6.1.1.4'
    'N' 'N' 0.0061 0.0033
                         'International Tables Vol C Tables 4.2.6.8 and 6.1.1.4'
    'O' 'O' 0.0106 0.0060
                         'International Tables Vol C Tables 4.2.6.8 and 6.1.1.4'
    'S' 'S' 0.1246 0.1234
                         'International Tables Vol C Tables 4.2.6.8 and 6.1.1.4'
_computing_data_collection     'SMART (Bruker, 2000)'
_computing_cell_refinement     'SAINT-Plus-NT (Bruker, 2000)'
_computing_data_reduction     'SAINT-Plus-NT'
_computing_structure_solution     'SHELXS97 (Sheldrick, 1997)'
_computing_structure_refinement     'SHELXL97 (Sheldrick, 1997)'
_computing_molecular_graphics     'SHELXTL  (Bruker, 2000)'
_computing_publication_material
                               'PLATON (Spek, 2003) and publCIF (Westrip, 2008)'
loop_
    _atom_site_type_symbol
    _atom_site_label
    _atom_site_fract_x
    _atom_site_fract_y
    _atom_site_fract_z
    _atom_site_U_iso_or_equiv
    _atom_site_adp_type
    _atom_site_calc_flag
    _atom_site_refinement_flags
    _atom_site_occupancy
    _atom_site_disorder_assembly
    _atom_site_disorder_group
    C C1 0.1795(2) 0.78238(17) 0.4365(3) 0.0450(6) Uani d . 1 . .
    C C2 0.0744(2) 0.80223(16) 0.4774(3) 0.0422(6) Uani d . 1 . .
    C C3 -0.0003(2) 0.74059(17) 0.5022(4) 0.0512(7) Uani d . 1 . .
    H H3 -0.0704 0.7531 0.5307 0.061 Uiso calc R 1 . .
    C C4 0.0318(3) 0.66009(18) 0.4836(4) 0.0556(7) Uani d . 1 . .
    H H4 -0.0185 0.6183 0.4993 0.067 Uiso calc R 1 . .
    C C5 0.1359(3) 0.63832(18) 0.4425(4) 0.0524(7) Uani d . 1 . .
    C C6 0.2108(2) 0.70089(18) 0.4188(4) 0.0498(7) Uani d . 1 . .
    H H6 0.2812 0.6883 0.3913 0.060 Uiso calc R 1 . .
    C C7 0.1455(2) 0.93390(16) 0.4535(3) 0.0402(6) Uani d . 1 . .
    C C8 0.3207(2) 1.09049(15) 0.6440(3) 0.0385(6) Uani d . 1 . .
    C C9 0.4280(2) 1.05758(17) 0.6913(4) 0.0455(6) Uani d . 1 . .
    H H9 0.4576 1.0234 0.6139 0.055 Uiso calc R 1 . .
    C C10 0.4905(2) 1.07537(17) 0.8519(4) 0.0469(6) Uani d . 1 . .
    H H10 0.5630 1.0540 0.8824 0.056 Uiso calc R 1 . .
    C C11 0.4465(2) 1.12510(15) 0.9704(3) 0.0408(6) Uani d . 1 . .
    C C12 0.3377(2) 1.15595(17) 0.9262(4) 0.0451(6) Uani d . 1 . .
    H H12 0.3068 1.1877 1.0061 0.054 Uiso calc R 1 . .
    C C13 0.2755(2) 1.13914(16) 0.7626(4) 0.0440(6) Uani d . 1 . .
    H H13 0.2030 1.1605 0.7316 0.053 Uiso calc R 1 . .
    C C14 0.4823(3) 1.1987(2) 1.2418(4) 0.0591(8) Uani d . 1 . .
    H H14A 0.4687 1.2510 1.1838 0.089 Uiso calc R 1 . .
    H H14B 0.5405 1.2046 1.3429 0.089 Uiso calc R 1 . .
    H H14C 0.4141 1.1798 1.2778 0.089 Uiso calc R 1 . .
    C C15 0.1682(3) 0.54964(19) 0.4239(4) 0.0669(9) Uani d . 1 . .
    H H15A 0.1849 0.5246 0.5379 0.100 Uiso calc R 1 . .
    H H15B 0.2337 0.5469 0.3686 0.100 Uiso calc R 1 . .
    H H15C 0.1068 0.5208 0.3534 0.100 Uiso calc R 1 . .
    H H1 -0.003(2) 0.9100(16) 0.509(3) 0.046(8) Uiso d . 1 . .
    N N1 0.05952(18) 0.88679(13) 0.4860(3) 0.0426(5) Uani d . 1 . .
    N N2 0.13799(17) 1.01569(13) 0.4570(3) 0.0434(5) Uani d . 1 . .
    O O1 0.31808(16) 1.03121(12) 0.3323(2) 0.0513(5) Uani d . 1 . .
    O O2 0.19594(16) 1.14977(12) 0.3663(3) 0.0563(5) Uani d . 1 . .
    O O3 0.51706(16) 1.14040(12) 1.1242(3) 0.0541(5) Uani d . 1 . .
    S S1 0.24400(5) 1.07274(4) 0.43153(8) 0.0417(2) Uani d . 1 . .
    S S2 0.25626(5) 0.87158(5) 0.40816(9) 0.0480(2) Uani d . 1 . .
loop_
    _atom_site_aniso_label
    _atom_site_aniso_U_11
    _atom_site_aniso_U_22
    _atom_site_aniso_U_33
    _atom_site_aniso_U_12
    _atom_site_aniso_U_13
    _atom_site_aniso_U_23
    C1 0.0430(14) 0.0497(16) 0.0401(14) 0.0028(12) 0.0015(11) -0.0023(12)
    C2 0.0412(13) 0.0448(15) 0.0388(13) 0.0035(12) 0.0014(11) -0.0044(11)
    C3 0.0462(15) 0.0451(16) 0.0613(17) -0.0012(13) 0.0062(13) -0.0020(14)
    C4 0.0613(18) 0.0438(16) 0.0585(18) -0.0095(14) 0.0017(14) 0.0016(13)
    C5 0.0669(18) 0.0441(16) 0.0414(15) 0.0084(14) -0.0041(13) -0.0028(12)
    C6 0.0512(16) 0.0512(17) 0.0457(15) 0.0115(13) 0.0042(12) -0.0017(12)
    C7 0.0334(12) 0.0466(15) 0.0395(13) -0.0003(11) 0.0039(10) -0.0051(11)
    C8 0.0346(12) 0.0335(13) 0.0491(14) -0.0050(10) 0.0119(11) -0.0019(11)
    C9 0.0432(14) 0.0447(15) 0.0512(15) 0.0082(12) 0.0150(12) -0.0060(12)
    C10 0.0392(14) 0.0462(16) 0.0561(16) 0.0104(12) 0.0106(12) -0.0031(12)
    C11 0.0416(13) 0.0344(13) 0.0472(14) -0.0011(11) 0.0097(11) 0.0001(11)
    C12 0.0418(14) 0.0442(15) 0.0526(16) 0.0034(12) 0.0173(12) -0.0077(12)
    C13 0.0313(12) 0.0462(15) 0.0557(16) 0.0038(11) 0.0108(11) -0.0052(12)
    C14 0.0651(19) 0.0595(19) 0.0521(17) 0.0015(15) 0.0086(14) -0.0137(14)
    C15 0.090(2) 0.0467(18) 0.0602(19) 0.0139(17) 0.0018(17) -0.0001(15)
    N1 0.0339(11) 0.0405(13) 0.0538(13) 0.0021(10) 0.0084(10) -0.0054(10)
    N2 0.0348(11) 0.0393(12) 0.0568(13) -0.0015(9) 0.0098(10) -0.0064(10)
    O1 0.0471(10) 0.0587(13) 0.0518(11) -0.0061(9) 0.0184(9) -0.0104(9)
    O2 0.0562(12) 0.0495(12) 0.0611(12) 0.0012(9) 0.0046(10) 0.0077(9)
    O3 0.0507(11) 0.0564(12) 0.0532(11) 0.0081(9) 0.0031(9) -0.0098(9)
    S1 0.0377(3) 0.0418(4) 0.0469(4) -0.0029(3) 0.0109(3) -0.0028(3)
    S2 0.0389(4) 0.0487(4) 0.0582(4) 0.0048(3) 0.0137(3) -0.0031(3)
_geom_special_details
;
 All esds (except the esd in the dihedral angle between two l.s. planes)
 are estimated using the full covariance matrix.  The cell esds are taken
 into account individually in the estimation of esds in distances, angles
 and torsion angles; correlations between esds in cell parameters are only
 used when they are defined by crystal symmetry.  An approximate (isotropic)
 treatment of cell esds is used for estimating esds involving l.s. planes.
;
loop_
    _geom_bond_atom_site_label_1
    _geom_bond_atom_site_label_2
    _geom_bond_site_symmetry_2
    _geom_bond_distance
    _geom_bond_publ_flag
    C1 C6 . 1.387(4) ?
    C1 C2 . 1.391(4) ?
    C1 S2 . 1.749(3) ?
    C2 C3 . 1.378(4) ?
    C2 N1 . 1.385(3) ?
    C3 C4 . 1.375(4) ?
    C3 H3 . 0.9300 ?
    C4 C5 . 1.388(4) ?
    C4 H4 . 0.9300 ?
    C5 C6 . 1.389(4) ?
    C5 C15 . 1.502(4) ?
    C6 H6 . 0.9300 ?
    C7 N2 . 1.330(3) ?
    C7 N1 . 1.343(3) ?
    C7 S2 . 1.754(3) ?
    C8 C9 . 1.385(4) ?
    C8 C13 . 1.390(3) ?
    C8 S1 . 1.764(3) ?
    C9 C10 . 1.367(4) ?
    C9 H9 . 0.9300 ?
    C10 C11 . 1.392(4) ?
    C10 H10 . 0.9300 ?
    C11 O3 . 1.359(3) ?
    C11 C12 . 1.387(4) ?
    C12 C13 . 1.381(4) ?
    C12 H12 . 0.9300 ?
    C13 H13 . 0.9300 ?
    C14 O3 . 1.424(3) ?
    C14 H14A . 0.9600 ?
    C14 H14B . 0.9600 ?
    C14 H14C . 0.9600 ?
    C15 H15A . 0.9600 ?
    C15 H15B . 0.9600 ?
    C15 H15C . 0.9600 ?
    N1 H1 . 0.89(3) ?
    N2 S1 . 1.614(2) ?
    O1 S1 . 1.4394(19) ?
    O2 S1 . 1.431(2) ?
loop_
    _geom_angle_atom_site_label_1
    _geom_angle_atom_site_label_2
    _geom_angle_atom_site_label_3
    _geom_angle_site_symmetry_1
    _geom_angle_site_symmetry_3
    _geom_angle
    _geom_angle_publ_flag
    C6 C1 C2 . . 121.0(3) ?
    C6 C1 S2 . . 128.1(2) ?
    C2 C1 S2 . . 110.9(2) ?
    C3 C2 N1 . . 128.2(2) ?
    C3 C2 C1 . . 120.1(3) ?
    N1 C2 C1 . . 111.7(2) ?
    C4 C3 C2 . . 118.2(3) ?
    C4 C3 H3 . . 120.9 ?
    C2 C3 H3 . . 120.9 ?
    C3 C4 C5 . . 123.0(3) ?
    C3 C4 H4 . . 118.5 ?
    C5 C4 H4 . . 118.5 ?
    C4 C5 C6 . . 118.3(3) ?
    C4 C5 C15 . . 121.6(3) ?
    C6 C5 C15 . . 120.1(3) ?
    C1 C6 C5 . . 119.3(3) ?
    C1 C6 H6 . . 120.4 ?
    C5 C6 H6 . . 120.4 ?
    N2 C7 N1 . . 120.4(2) ?
    N2 C7 S2 . . 129.42(19) ?
    N1 C7 S2 . . 110.18(19) ?
    C9 C8 C13 . . 119.8(2) ?
    C9 C8 S1 . . 119.73(19) ?
    C13 C8 S1 . . 120.45(19) ?
    C10 C9 C8 . . 119.9(2) ?
    C10 C9 H9 . . 120.1 ?
    C8 C9 H9 . . 120.1 ?
    C9 C10 C11 . . 120.7(2) ?
    C9 C10 H10 . . 119.7 ?
    C11 C10 H10 . . 119.7 ?
    O3 C11 C12 . . 124.7(2) ?
    O3 C11 C10 . . 115.6(2) ?
    C12 C11 C10 . . 119.7(2) ?
    C13 C12 C11 . . 119.5(2) ?
    C13 C12 H12 . . 120.2 ?
    C11 C12 H12 . . 120.2 ?
    C12 C13 C8 . . 120.4(2) ?
    C12 C13 H13 . . 119.8 ?
    C8 C13 H13 . . 119.8 ?
    O3 C14 H14A . . 109.5 ?
    O3 C14 H14B . . 109.5 ?
    H14A C14 H14B . . 109.5 ?
    O3 C14 H14C . . 109.5 ?
    H14A C14 H14C . . 109.5 ?
    H14B C14 H14C . . 109.5 ?
    C5 C15 H15A . . 109.5 ?
    C5 C15 H15B . . 109.5 ?
    H15A C15 H15B . . 109.5 ?
    C5 C15 H15C . . 109.5 ?
    H15A C15 H15C . . 109.5 ?
    H15B C15 H15C . . 109.5 ?
    C7 N1 C2 . . 116.3(2) ?
    C7 N1 H1 . . 120.3(17) ?
    C2 N1 H1 . . 123.4(17) ?
    C7 N2 S1 . . 120.74(17) ?
    C11 O3 C14 . . 118.2(2) ?
    O2 S1 O1 . . 117.99(12) ?
    O2 S1 N2 . . 105.33(12) ?
    O1 S1 N2 . . 111.79(11) ?
    O2 S1 C8 . . 107.49(12) ?
    O1 S1 C8 . . 107.55(12) ?
    N2 S1 C8 . . 106.02(12) ?
    C1 S2 C7 . . 90.91(12) ?
loop_
    _geom_torsion_atom_site_label_1
    _geom_torsion_atom_site_label_2
    _geom_torsion_atom_site_label_3
    _geom_torsion_atom_site_label_4
    _geom_torsion_site_symmetry_1
    _geom_torsion_site_symmetry_2
    _geom_torsion_site_symmetry_3
    _geom_torsion_site_symmetry_4
    _geom_torsion
    _geom_torsion_publ_flag
    C6 C1 C2 C3 . . . . 0.4(4) ?
    S2 C1 C2 C3 . . . . 178.9(2) ?
    C6 C1 C2 N1 . . . . -179.0(2) ?
    S2 C1 C2 N1 . . . . -0.5(3) ?
    N1 C2 C3 C4 . . . . 178.7(3) ?
    C1 C2 C3 C4 . . . . -0.6(4) ?
    C2 C3 C4 C5 . . . . 0.5(4) ?
    C3 C4 C5 C6 . . . . -0.1(4) ?
    C3 C4 C5 C15 . . . . 179.8(3) ?
    C2 C1 C6 C5 . . . . -0.1(4) ?
    S2 C1 C6 C5 . . . . -178.3(2) ?
    C4 C5 C6 C1 . . . . -0.1(4) ?
    C15 C5 C6 C1 . . . . -180.0(3) ?
    C13 C8 C9 C10 . . . . -2.2(4) ?
    S1 C8 C9 C10 . . . . 176.0(2) ?
    C8 C9 C10 C11 . . . . 1.2(4) ?
    C9 C10 C11 O3 . . . . -178.4(2) ?
    C9 C10 C11 C12 . . . . 1.0(4) ?
    O3 C11 C12 C13 . . . . 177.1(2) ?
    C10 C11 C12 C13 . . . . -2.1(4) ?
    C11 C12 C13 C8 . . . . 1.1(4) ?
    C9 C8 C13 C12 . . . . 1.1(4) ?
    S1 C8 C13 C12 . . . . -177.1(2) ?
    N2 C7 N1 C2 . . . . 179.3(2) ?
    S2 C7 N1 C2 . . . . -0.1(3) ?
    C3 C2 N1 C7 . . . . -179.0(3) ?
    C1 C2 N1 C7 . . . . 0.4(3) ?
    N1 C7 N2 S1 . . . . 175.70(19) ?
    S2 C7 N2 S1 . . . . -5.1(3) ?
    C12 C11 O3 C14 . . . . -6.8(4) ?
    C10 C11 O3 C14 . . . . 172.5(2) ?
    C7 N2 S1 O2 . . . . 155.3(2) ?
    C7 N2 S1 O1 . . . . 25.9(2) ?
    C7 N2 S1 C8 . . . . -91.0(2) ?
    C9 C8 S1 O2 . . . . -134.5(2) ?
    C13 C8 S1 O2 . . . . 43.7(2) ?
    C9 C8 S1 O1 . . . . -6.5(2) ?
    C13 C8 S1 O1 . . . . 171.7(2) ?
    C9 C8 S1 N2 . . . . 113.2(2) ?
    C13 C8 S1 N2 . . . . -68.6(2) ?
    C6 C1 S2 C7 . . . . 178.7(3) ?
    C2 C1 S2 C7 . . . . 0.4(2) ?
    N2 C7 S2 C1 . . . . -179.5(2) ?
    N1 C7 S2 C1 . . . . -0.15(19) ?
loop_
    _geom_hbond_atom_site_label_D
    _geom_hbond_atom_site_label_H
    _geom_hbond_atom_site_label_A
    _geom_hbond_site_symmetry_A
    _geom_hbond_distance_DH
    _geom_hbond_distance_HA
    _geom_hbond_distance_DA
    _geom_hbond_angle_DHA
    N1 H1 N2 3_576 0.89(2) 2.07(2) 2.948(3) 169(2)
    C3 H3 O2 3_576 0.93 2.41 3.248(3) 150
    C6 H6 O3 2_646 0.93 2.57 3.485(3) 169
    C9 H9 O1 . 0.93 2.51 2.894(3) 105
    C14 H14A Cg3 4_575 0.93 2.76 3.433(3) 128
data_global
_journal_date_recd_electronic     2007-11-28
_journal_date_accepted     2007-12-03
_journal_name_full     'Acta Crystallographica, Section E'
_journal_year     2008
_journal_volume     64
_journal_issue      1
_journal_page_first     o227
_journal_page_last     o227
_journal_paper_category     QO
_journal_coeditor_code     AT2516
_publ_contact_author_name     'Hugo Tlahuext'
_publ_contact_author_address
;
Centro de Investigaciones Qu\'imicas
Universidad Aut\'onoma del Estado de Morelos. Av. Universidad 1001 Col.
Chamilpa
CP 62100
Cuernavaca Mor.
Mexico
;
_publ_contact_author_email     'tlahuext@ciq.uaem.mx'
_publ_contact_author_fax     '52-777-3297997'
_publ_contact_author_phone     '52-777-3297997'
_publ_section_title
;\
4-Methoxy-<i>N</i>-[6-methyl-2,3-dihydro-1,3-benzothiazol-2-ylidene]\
benzenesulfonamide
;
loop_
    _publ_author_name
    _publ_author_footnote
    _publ_author_address
    'Navarrete-V\'azquez, Gabriel' .
;
Facultad de Farmacia
Universidad Aut\'onoma del Estado de Morelos
Av. Universidad 1001 Col Chamilpa CP 62100
Cuernavaca Mor.
Mexico
;
    'Moreno-Diaz, Hermenegilda' .
;
Facultad de Farmacia
Universidad Aut\'onoma del Estado de Morelos
Av. Universidad 1001 Col Chamilpa CP 62100
Cuernavaca Mor.
Mexico
;
    'Villalobos-Molina, Rafael' .
;
Unidad de Biomedicina, FES Iztacala, Universidad Nacional Aut\'onoma de
Mexico,
Tlalnepantla, M\'ex. 54090, Mexico
;
    'Estrada-Soto, Samuel' .
;
Facultad de Farmacia
Universidad Aut\'onoma del Estado de Morelos
Av. Universidad 1001 Col Chamilpa CP 62100
Cuernavaca Mor.
Mexico
;
    'Tlahuext, Hugo' .
;
Centro de Investigaciones Qu\'imicas
Universidad Aut\'onoma del Estado de Morelos. Av. Universidad 1001 Col.
Chamilpa
CP 62100
Cuernavaca Mor.
Mexico
;
