# Supplementary material for: 4-Meth­oxy-N-[6-methyl-2,3-dihydro-1,3-benzothia­zol-2-yl­idene]benzene­sulfonamide
Source: Acta Crystallogr Sect E Struct Rep Online. 2007 Dec 6;64(Pt 1):o227. doi: 10.1107/S1600536807065312 (PMC2915288; doi:10.1107/S1600536807065312)
Supplement: Supplementary file 2 [file e-64-0o227-Isup2.hkl]

# 
# h,k,l, Fc-squared, Fo-squared, sigma(Fo-squared) and status flag 
# 
data_I
_shelx_title ' HUGO in P2(1)/c' 
_shelx_refln_list_code          4 
_shelx_F_calc_maximum      319.48 
_exptl_crystal_F_000       696.00 
_reflns_d_resolution_high  0.8413 
 
loop_ 
 _symmetry_equiv_pos_as_xyz 
 'x, y, z' 
 '-x, y+1/2, -z+1/2' 
 '-x, -y, -z' 
 'x, -y-1/2, z-1/2' 
 
_cell_length_a    12.0173 
_cell_length_b    16.2105 
_cell_length_c     7.7377 
_cell_angle_alpha  90.000 
_cell_angle_beta   99.973 
_cell_angle_gamma  90.000 
 
_shelx_F_squared_multiplier     1.000 
 
loop_ 
 _refln_index_h 
 _refln_index_k 
 _refln_index_l 
 _refln_F_squared_calc 
 _refln_F_squared_meas 
 _refln_F_squared_sigma 
 _refln_observed_status 
   1   0   0      207.61      258.40      5.19 o 
   2   0   0     5769.15     5875.81    164.91 o 
   3   0   0     6337.66     7104.33    103.88 o 
   4   0   0    14811.19    15304.07    222.04 o 
   5   0   0      808.48      936.52     15.99 o 
   6   0   0       63.22       92.16      3.98 o 
   7   0   0        9.05       18.87      1.35 o 
   8   0   0      485.31      423.72     12.01 o 
   9   0   0        3.34        1.69      1.54 o 
  10   0   0     1157.28     1121.76     25.66 o 
  11   0   0      137.69      146.89      7.27 o 
  12   0   0      870.59      866.14     25.43 o 
  13   0   0        1.00        3.07      1.94 o 
  14   0   0       39.51       50.36      9.01 o 
   1   1   0      251.36      229.51      3.68 o 
   2   1   0    12385.24    13000.59    183.04 o 
   3   1   0      349.15      393.98      5.55 o 
   4   1   0       92.16       75.32      1.96 o 
   5   1   0      291.68      284.53      4.91 o 
   6   1   0      254.69      299.45      5.33 o 
   7   1   0      110.57      112.76      3.00 o 
   8   1   0      319.82      296.03      9.64 o 
   9   1   0      117.66      124.46      4.25 o 
  10   1   0      240.40      209.27      5.99 o 
  11   1   0       23.00       27.12      2.66 o 
  12   1   0        2.91        6.25      1.63 o 
  13   1   0        0.01        2.83      1.67 o 
  14   1   0       13.00       15.50      2.57 o 
   0   2   0      696.02      741.83     13.67 o 
   1   2   0     1117.88     1204.69     18.39 o 
   2   2   0     3988.73     3944.04     43.84 o 
   3   2   0      182.99      167.38      2.71 o 
   4   2   0     1204.32     1338.13     15.19 o 
   5   2   0      843.23      955.81     12.63 o 
   6   2   0      124.16      112.46      2.92 o 
   7   2   0      656.05      727.64     10.74 o 
   8   2   0      141.62      136.97      5.38 o 
   9   2   0       36.61       38.53      2.52 o 
  10   2   0      474.60      454.47      9.64 o 
  11   2   0      530.71      477.32     10.31 o 
  12   2   0       40.96       40.49      3.79 o 
  13   2   0       22.04       24.04      2.94 o 
   1   3   0     4537.53     5134.95     66.81 o 
   2   3   0     3438.47     3592.60     43.56 o 
   3   3   0     1663.88     1702.14     19.92 o 
   4   3   0      169.10      150.25      3.50 o 
   5   3   0      281.20      335.15      5.12 o 
   6   3   0       31.88       22.79      1.31 o 
   7   3   0       19.52       33.06      1.70 o 
   8   3   0      527.12      496.75     14.38 o 
   9   3   0      212.31      194.38      5.49 o 
  10   3   0      398.34      340.88      8.02 o 
  11   3   0       16.96       17.31      2.58 o 
  12   3   0        2.00        5.68      1.96 o 
  13   3   0       55.56       50.96      4.02 o 
   0   4   0    15700.93    15987.59    281.43 o 
   1   4   0     1226.88     1421.21     18.03 o 
   2   4   0     1403.92     1311.79     18.79 o 
   3   4   0        0.24        5.25      1.57 o 
   4   4   0     5699.68     6093.21     67.88 o 
   5   4   0      564.55      619.97      8.30 o 
   6   4   0     1719.36     1630.67     19.06 o 
   7   4   0      192.63      193.37      4.42 o 
   8   4   0      288.38      270.70      5.71 o 
   9   4   0      206.60      199.99      6.39 o 
  10   4   0      662.89      615.06     17.18 o 
  11   4   0       12.13       19.33      2.59 o 
  12   4   0       62.41       71.00      4.19 o 
  13   4   0      140.48      134.73      6.04 o 
   1   5   0     1165.54     1155.78     15.25 o 
   2   5   0      449.28      444.62      7.88 o 
   3   5   0      103.23       60.76      2.73 o 
   4   5   0     1485.63     1598.40     19.49 o 
   5   5   0     4852.19     5065.28     54.03 o 
   6   5   0      317.93      330.30      5.44 o 
   7   5   0     1098.64     1092.11     15.22 o 
   8   5   0        7.30        7.91      1.35 o 
   9   5   0     1284.42     1185.00     25.38 o 
  10   5   0      109.83       88.66      5.81 o 
  11   5   0      194.59      209.25      7.24 o 
  12   5   0      179.15      148.98      6.22 o 
  13   5   0      298.25      310.65     11.15 o 
   0   6   0        1.39        1.61      0.77 o 
   1   6   0        2.27        7.30      0.91 o 
   2   6   0        0.16        8.83      1.18 o 
   3   6   0       63.18       95.89      3.13 o 
   4   6   0     1071.32     1146.45     17.86 o 
   5   6   0      121.37      147.02      4.05 o 
   6   6   0      477.03      462.41      7.94 o 
   7   6   0        8.13       16.15      1.94 o 
   8   6   0      271.00      260.29      6.50 o 
   9   6   0       22.00       21.11      2.56 o 
  10   6   0       71.86       70.86      3.96 o 
  11   6   0       34.03       37.16      3.53 o 
  12   6   0      276.09      265.01     13.80 o 
  13   6   0       91.35       88.92      6.34 o 
   1   7   0      780.62      777.37     16.38 o 
   2   7   0      210.11      216.16      5.22 o 
   3   7   0      105.95       96.88      4.29 o 
   4   7   0      250.67      229.35      5.69 o 
   5   7   0       14.59       14.44      2.59 o 
   6   7   0       84.40       73.68      2.97 o 
   7   7   0       66.92       64.81      3.12 o 
   8   7   0       11.68       12.20      1.87 o 
   9   7   0       54.63       52.11      3.58 o 
  10   7   0        3.68        5.43      1.85 o 
  11   7   0       61.88       69.07      4.69 o 
  12   7   0        2.28        5.48      2.37 o 
  13   7   0        6.59        9.89      2.76 o 
   0   8   0       68.13       83.98      4.53 o 
   1   8   0      222.32      241.65      4.92 o 
   2   8   0       82.92      105.93      2.79 o 
   3   8   0      370.88      354.98      7.66 o 
   4   8   0       80.47       67.74      2.97 o 
   5   8   0      184.84      186.03      5.34 o 
   6   8   0        2.66        2.84      1.41 o 
   7   8   0      380.13      368.65      9.16 o 
   8   8   0       56.36       52.53      3.12 o 
   9   8   0       60.43       69.81      4.03 o 
  10   8   0       29.60       33.09      4.01 o 
  11   8   0      181.09      180.25     13.23 o 
  12   8   0       31.60       34.98      4.42 o 
   1   9   0      104.95       89.09      2.81 o 
   2   9   0       78.56       94.65      2.73 o 
   3   9   0      912.19      886.98     15.26 o 
   4   9   0        3.39        6.34      1.41 o 
   5   9   0     1614.56     1598.82     25.09 o 
   6   9   0       30.91       44.80      3.19 o 
   7   9   0      799.16      777.02     17.33 o 
   8   9   0        9.30        5.19      1.97 o 
   9   9   0     1258.68     1232.09     70.04 o 
  10   9   0        0.42        7.72      4.12 o 
  11   9   0      123.44      148.08      7.21 o 
  12   9   0       49.56       46.77      5.09 o 
   0  10   0     1400.84     1335.85     26.69 o 
   1  10   0       30.87       43.82      2.89 o 
   2  10   0      156.27      152.11      5.61 o 
   3  10   0       13.92       17.48      2.07 o 
   4  10   0      147.68      153.67      7.65 o 
   5  10   0      165.27      160.07      5.62 o 
   6  10   0       54.81       57.91      3.20 o 
   7  10   0      281.69      245.68      9.57 o 
   8  10   0      105.13       91.00      5.19 o 
   9  10   0        7.22        6.46      2.85 o 
  10  10   0       22.28       30.63      4.36 o 
  11  10   0       18.23       17.91      3.65 o 
  12  10   0       21.15       29.07      4.41 o 
   1  11   0     1751.98     1783.81     35.73 o 
   2  11   0       16.70       22.71      2.41 o 
   3  11   0     1262.19     1189.61     19.89 o 
   4  11   0        1.92       10.70      2.32 o 
   5  11   0     1486.22     1436.78     23.61 o 
   6  11   0      553.91      472.01     14.30 o 
   7  11   0      524.74      489.28     14.91 o 
   8  11   0      144.67      119.21      6.08 o 
   9  11   0        0.60        6.53      2.12 o 
  10  11   0       42.01       47.22      5.64 o 
  11  11   0      239.68      241.92     11.36 o 
   0  12   0      401.47      386.03     14.27 o 
   1  12   0       52.39       44.43      2.73 o 
   2  12   0       37.92       43.18      2.69 o 
   3  12   0      187.76      176.21      5.64 o 
   4  12   0       10.90        8.74      2.82 o 
   5  12   0       77.65       83.81      4.80 o 
   6  12   0      255.92      254.19     10.02 o 
   7  12   0       26.69       25.96      3.90 o 
   8  12   0       74.24       70.71      4.81 o 
   9  12   0      154.06      127.52      6.43 o 
  10  12   0       20.01       31.90      5.45 o 
  11  12   0      100.67      113.21     10.55 o 
   1  13   0      718.43      639.45     14.54 o 
   2  13   0      246.93      233.60      7.43 o 
   3  13   0       63.67       71.69      4.16 o 
   4  13   0        8.18       13.83      2.51 o 
   5  13   0      258.53      266.16      8.70 o 
   6  13   0       37.16       45.72      5.19 o 
   7  13   0        0.14        2.86      1.98 o 
   8  13   0        0.97        8.55      2.36 o 
   9  13   0       51.22       62.11      4.57 o 
  10  13   0        0.81        7.99      3.39 o 
   0  14   0     1583.78     1467.52     38.76 o 
   1  14   0       54.98       53.95      3.74 o 
   2  14   0      613.14      563.57     16.06 o 
   3  14   0      742.27      671.41     19.47 o 
   4  14   0      423.79      389.50     13.31 o 
   5  14   0        0.58        4.44      1.81 o 
   6  14   0       87.21       92.18      6.01 o 
   7  14   0       15.48        9.13      4.06 o 
   8  14   0      317.02      307.68     12.27 o 
   9  14   0        3.24        9.11      2.62 o 
   1  15   0      687.27      613.27     17.33 o 
   2  15   0       37.64       29.52      4.13 o 
   3  15   0      288.10      315.95     11.51 o 
   4  15   0      100.64      106.79      9.55 o 
   5  15   0        1.91        7.48      2.20 o 
   6  15   0        3.72        6.03      2.42 o 
   7  15   0       39.44       53.26      4.96 o 
   8  15   0        2.10        4.22      2.15 o 
   0  16   0      295.12      307.17     20.83 o 
   1  16   0        2.67        5.19      3.45 o 
   2  16   0        7.27       10.56      2.84 o 
   3  16   0      101.93      101.54      6.28 o 
   4  16   0      280.23      270.73     10.89 o 
   5  16   0        0.34        6.37      2.98 o 
   6  16   0      525.97      522.11     24.68 o 
   7  16   0       54.68       68.03      7.24 o 
   1  17   0       11.62       11.98      6.08 o 
   2  17   0       15.83       22.26      4.87 o 
   3  17   0        0.01        5.73      3.52 o 
   4  17   0       43.43       37.54      4.67 o 
   5  17   0       51.14       66.14      6.36 o 
   6  17   0        2.25       10.80      3.63 o 
   0  18   0      206.98      233.82     18.88 o 
   1  18   0       22.68       29.58     10.20 o 
   2  18   0       67.88       68.99      8.41 o 
   3  18   0        3.89        8.40      3.91 o 
   4  18   0      106.07      141.30     17.14 o 
   5  18   0       78.48       71.07     10.31 o 
   1  19   0        0.01        9.24      3.58 o 
   2  19   0        9.90       12.84      4.33 o 
 -14   1   1      121.61      108.81      5.42 o 
 -13   1   1        1.58        0.40      1.55 o 
 -12   1   1      416.84      397.09     10.98 o 
 -11   1   1        2.73        4.84      1.46 o 
 -10   1   1     1083.50     1039.37     17.10 o 
  -9   1   1      126.55      125.92      4.24 o 
  -8   1   1      425.07      376.58      7.78 o 
  -7   1   1      667.20      655.14      9.73 o 
  -6   1   1     3973.87     4197.80     48.23 o 
  -5   1   1      108.73      102.70      2.48 o 
  -4   1   1       37.73       15.48      1.19 o 
  -3   1   1     4599.37     4726.64     49.25 o 
  -2   1   1    16929.62    18775.16    204.09 o 
  -1   1   1      415.88      411.53      5.23 o 
   0   1   1     8227.85     8786.36    103.42 o 
   1   1   1     6115.49     6283.77     65.11 o 
   2   1   1     6404.16     6699.79    105.69 o 
   3   1   1      805.62      866.42     16.50 o 
   4   1   1      995.95      869.90     10.59 o 
   5   1   1        0.99        3.14      0.60 o 
   6   1   1     1256.93     1126.78     13.85 o 
   7   1   1      100.26      113.34      3.87 o 
   8   1   1      336.92      285.07      6.70 o 
   9   1   1       81.01       73.94      3.36 o 
  10   1   1      535.23      532.40     12.74 o 
  11   1   1      337.82      314.09      8.09 o 
  12   1   1      123.46      128.29      5.61 o 
  13   1   1      126.99      130.50      5.73 o 
 -14   2   1       39.67       52.73      3.83 o 
 -13   2   1      152.12      150.24      6.32 o 
 -12   2   1      245.41      229.01      7.68 o 
 -11   2   1      123.32      126.22      5.53 o 
 -10   2   1      982.70      900.52     15.39 o 
  -9   2   1       25.94       28.41      2.39 o 
  -8   2   1      103.43       69.55      2.95 o 
  -7   2   1      294.72      331.46      6.00 o 
  -6   2   1     1289.49     1141.10     14.98 o 
  -5   2   1        4.04       12.65      1.03 o 
  -4   2   1     1807.52     1937.36     21.29 o 
  -3   2   1     6979.31     7655.82     84.20 o 
  -2   2   1     1924.07     2074.68     23.63 o 
  -1   2   1     1139.13     1335.62     16.62 o 
   0   2   1      105.07       85.48      2.07 o 
   1   2   1        1.40        6.94      0.68 o 
   2   2   1        1.20        4.99      0.46 o 
   3   2   1      367.89      415.31      5.96 o 
   4   2   1     1460.91     1455.41     21.08 o 
   5   2   1     1202.32     1223.70     14.59 o 
   6   2   1      101.00      110.39      2.65 o 
   7   2   1      763.21      660.35      9.50 o 
   8   2   1       50.39       50.91      3.09 o 
   9   2   1       40.52       34.12      2.69 o 
  10   2   1       91.02       94.42      4.02 o 
  11   2   1      537.03      515.12     12.28 o 
  12   2   1        0.35       -0.09      1.60 o 
  13   2   1        5.92        9.87      2.15 o 
 -14   3   1       22.57       21.46      2.84 o 
 -13   3   1       49.65       58.96      3.94 o 
 -12   3   1       16.03       16.72      3.34 o 
 -11   3   1      493.10      462.00     11.34 o 
 -10   3   1       88.05       82.35      3.64 o 
  -9   3   1      513.63      503.42      9.91 o 
  -8   3   1      139.63      131.20      4.10 o 
  -7   3   1       60.70       75.90      2.58 o 
  -6   3   1     3747.35     4285.21     49.43 o 
  -5   3   1       10.67       13.20      0.76 o 
  -4   3   1     3141.16     3591.48     40.65 o 
  -3   3   1       50.40       55.75      1.54 o 
  -2   3   1     4119.93     4608.44     51.31 o 
  -1   3   1     2074.56     2285.28     28.02 o 
   0   3   1     2244.72     2450.78     29.90 o 
   1   3   1      329.91      346.69      5.91 o 
   2   3   1      270.83      224.66      3.90 o 
   3   3   1        4.82       10.15      0.68 o 
   4   3   1      287.56      316.54      4.82 o 
   5   3   1     1031.52     1062.84     12.97 o 
   6   3   1      374.91      385.65      6.05 o 
   7   3   1      807.22      842.19     12.38 o 
   8   3   1       61.81       61.02      2.50 o 
   9   3   1      467.29      430.44     11.00 o 
  10   3   1       28.07       35.92      3.24 o 
  11   3   1      125.38      117.73      5.28 o 
  12   3   1      201.12      197.02      8.87 o 
  13   3   1        1.25        2.55      2.23 o 
 -13   4   1      376.44      356.50     12.49 o 
 -12   4   1        5.31        6.38      1.96 o 
 -11   4   1      458.12      439.21     11.16 o 
 -10   4   1       51.17       60.02      3.69 o 
  -9   4   1       45.32       46.79      2.67 o 
  -8   4   1       11.77       11.97      1.51 o 
  -7   4   1      225.81      253.87      5.26 o 
  -6   4   1      436.52      438.65      7.28 o 
  -5   4   1      217.83      209.51      3.94 o 
  -4   4   1       57.21       71.67      1.95 o 
  -3   4   1      140.01      175.16      3.27 o 
  -2   4   1     8167.73     8703.02    103.11 o 
  -1   4   1    13586.34    14734.83    173.13 o 
   0   4   1      729.12      790.87     10.75 o 
   1   4   1      324.18      323.33      5.11 o 
   2   4   1     1946.13     1962.37     35.21 o 
   3   4   1     4849.65     4953.26     55.53 o 
   4   4   1      379.46      453.14      6.36 o 
   5   4   1      160.81      144.82      3.03 o 
   6   4   1      113.36      102.81      2.63 o 
   7   4   1      556.53      551.70      9.08 o 
   8   4   1      217.86      212.36      5.56 o 
   9   4   1        1.50        1.05      1.36 o 
  10   4   1      207.44      199.30      6.75 o 
  11   4   1      673.14      631.59     14.21 o 
  12   4   1       30.40       40.07      4.57 o 
  13   4   1       71.87       82.07      5.29 o 
 -13   5   1        0.17        1.53      1.68 o 
 -12   5   1       28.70       37.33      3.91 o 
 -11   5   1       17.80       22.84      2.88 o 
 -10   5   1      274.90      266.63      7.99 o 
  -9   5   1       57.87       56.31      3.36 o 
  -8   5   1      230.94      228.67      5.17 o 
  -7   5   1      510.33      486.79      7.80 o 
  -6   5   1     2774.96     2927.39     38.19 o 
  -5   5   1       29.15       30.35      1.44 o 
  -4   5   1     3745.86     3902.69     44.49 o 
  -3   5   1     5213.38     5537.57     66.63 o 
  -2   5   1     6428.03     6981.39     83.38 o 
  -1   5   1      321.29      320.77      5.59 o 
   0   5   1     1351.15     1186.53     15.79 o 
   1   5   1      442.89      336.00      5.46 o 
   2   5   1     1523.78     1583.73     20.50 o 
   3   5   1       93.02      124.25      2.90 o 
   4   5   1     1929.70     1821.44     22.00 o 
   5   5   1     1218.86     1133.33     13.91 o 
   6   5   1      184.00      151.72      3.71 o 
   7   5   1     1080.07     1046.91     14.85 o 
   8   5   1      421.40      398.98      8.45 o 
   9   5   1      163.07      159.71      7.51 o 
  10   5   1      187.01      194.72      6.75 o 
  11   5   1      160.51      173.15      7.67 o 
  12   5   1      147.71      156.56      8.08 o 
  13   5   1        0.24        5.23      2.28 o 
 -13   6   1       14.00       21.97      2.71 o 
 -12   6   1       86.67       88.80      4.47 o 
 -11   6   1      368.18      358.82      9.28 o 
 -10   6   1       13.84       17.08      2.69 o 
  -9   6   1      287.24      278.23      8.23 o 
  -8   6   1      217.17      185.75      5.46 o 
  -7   6   1      288.63      235.50      8.26 o 
  -6   6   1      258.74      232.66      7.49 o 
  -5   6   1      568.45      563.48      8.68 o 
  -4   6   1     1243.32     1264.90     17.28 o 
  -3   6   1       49.03       36.98      1.63 o 
  -2   6   1     6252.10     6648.19     79.82 o 
  -1   6   1     3043.46     3312.06     40.94 o 
   0   6   1     1999.25     2099.48     26.77 o 
   1   6   1     3868.49     4053.36     49.59 o 
   2   6   1      850.18      858.42     13.68 o 
   3   6   1     4317.65     4539.16     61.27 o 
   4   6   1      445.17      424.19      7.22 o 
   5   6   1     3951.62     4175.60     54.27 o 
   6   6   1      109.83       93.14      2.99 o 
   7   6   1      722.10      688.36     12.05 o 
   8   6   1       67.60       71.31      3.18 o 
   9   6   1      279.23      258.57      9.05 o 
  10   6   1      245.92      222.48      8.68 o 
  11   6   1      362.94      351.95     13.87 o 
  12   6   1        0.39        2.19      2.10 o 
  13   6   1        5.13        9.16      2.72 o 
 -13   7   1       56.48       60.92      4.66 o 
 -12   7   1       95.33       93.64      5.16 o 
 -11   7   1       72.01       62.10      4.03 o 
 -10   7   1       59.56       49.54      3.79 o 
  -9   7   1        8.96       14.20      2.39 o 
  -8   7   1        0.32        1.44      1.25 o 
  -7   7   1        2.79        6.61      1.48 o 
  -6   7   1       63.33       50.91      2.34 o 
  -5   7   1      191.18      210.19      4.52 o 
  -4   7   1      146.68      178.10      4.13 o 
  -3   7   1       12.18       24.49      1.48 o 
  -2   7   1      150.10      155.73      3.71 o 
  -1   7   1        0.27        1.01      0.66 o 
   0   7   1     1618.27     1758.37     25.78 o 
   1   7   1      127.88      128.48      3.11 o 
   2   7   1      213.05      227.44      5.95 o 
   3   7   1        4.85        8.18      1.29 o 
   4   7   1        7.08        7.27      1.33 o 
   5   7   1        7.05       17.65      1.78 o 
   6   7   1      124.59      130.34      4.20 o 
   7   7   1       17.18       22.44      2.35 o 
   8   7   1        0.85        0.21      1.51 o 
   9   7   1      341.67      330.22     10.64 o 
  10   7   1      373.65      349.25     13.12 o 
  11   7   1       30.37       23.51      3.61 o 
  12   7   1        9.59       11.17      2.59 o 
 -12   8   1        2.41        1.30      1.89 o 
 -11   8   1       10.95       20.00      2.99 o 
 -10   8   1        1.39        0.19      1.51 o 
  -9   8   1       35.84       44.91      3.58 o 
  -8   8   1        0.05        0.51      1.43 o 
  -7   8   1      523.92      499.06     12.28 o 
  -6   8   1      651.48      666.54     12.50 o 
  -5   8   1      396.91      389.83      8.48 o 
  -4   8   1      555.12      555.81     10.61 o 
  -3   8   1     1034.95     1023.82     14.87 o 
  -2   8   1     1867.29     2160.33     28.18 o 
  -1   8   1      189.30      253.94      6.02 o 
   0   8   1      563.66      625.39      9.85 o 
   1   8   1       92.59      126.70      3.21 o 
   2   8   1     1521.32     1750.88     23.21 o 
   3   8   1     1844.22     1958.27     32.82 o 
   4   8   1        0.33        2.74      1.05 o 
   5   8   1       10.72       10.25      1.62 o 
   6   8   1      811.37      759.47     16.55 o 
   7   8   1      689.84      706.71     16.13 o 
   8   8   1      662.25      575.99     14.35 o 
   9   8   1       18.39       17.99      3.28 o 
  10   8   1      296.80      266.73      9.91 o 
  11   8   1      145.26      152.84      7.53 o 
  12   8   1        0.08       10.02      2.46 o 
 -12   9   1       12.73       19.72      3.36 o 
 -11   9   1       22.11       30.91      3.87 o 
 -10   9   1        0.23        0.04      1.63 o 
  -9   9   1      366.65      352.76     11.19 o 
  -8   9   1      179.45      174.80      6.28 o 
  -7   9   1       38.76       40.77      3.44 o 
  -6   9   1      227.88      232.27      8.60 o 
  -5   9   1      273.85      259.12      6.71 o 
  -4   9   1       13.15       22.89      2.26 o 
  -3   9   1        2.08        3.37      1.24 o 
  -2   9   1       63.18       62.05      2.81 o 
  -1   9   1      169.20      181.15      4.69 o 
   0   9   1      458.79      463.25      8.06 o 
   1   9   1      423.64      463.42      7.98 o 
   2   9   1        2.24        2.46      0.97 o 
   3   9   1      308.67      307.87      8.42 o 
   4   9   1      127.50      148.89      4.76 o 
   5   9   1       58.92       65.41      3.74 o 
   6   9   1       33.08       39.56      2.97 o 
   7   9   1       13.47       17.53      2.94 o 
   8   9   1       14.70       19.02      3.04 o 
   9   9   1      172.86      180.96      9.76 o 
  10   9   1       53.85       46.75      6.16 o 
  11   9   1        3.57        3.77      4.23 o 
  12   9   1       19.42       27.70      4.71 o 
 -12  10   1      134.52      154.65     18.35 o 
 -11  10   1       64.59       67.97      5.74 o 
 -10  10   1      255.88      285.57     11.89 o 
  -9  10   1       57.59       60.25      3.73 o 
  -8  10   1      194.16      218.56     10.92 o 
  -7  10   1      252.72      219.19      7.75 o 
  -6  10   1      258.58      271.87      8.51 o 
  -5  10   1     4911.74     4737.55     65.59 o 
  -4  10   1      519.47      522.81     13.19 o 
  -3  10   1     1222.24     1156.91     19.08 o 
  -2  10   1     1318.17     1339.33     21.23 o 
  -1  10   1     2219.37     2243.52     29.64 o 
   0  10   1        6.05        4.21      0.93 o 
   1  10   1      542.63      517.76      8.87 o 
   2  10   1      362.29      311.27      7.28 o 
   3  10   1     1491.77     1371.87     72.91 o 
   4  10   1      528.15      479.92     11.77 o 
   5  10   1     1775.48     1761.89     31.43 o 
   6  10   1     1846.99     1720.93     31.01 o 
   7  10   1      469.42      473.53     12.94 o 
   8  10   1      138.41      122.94      8.41 o 
   9  10   1      236.13      253.15     10.09 o 
  10  10   1       56.79       50.25      5.37 o 
  11  10   1      646.98      637.81     48.83 o 
 -11  11   1       58.73       73.30      5.90 o 
 -10  11   1        6.09       12.62      4.07 o 
  -9  11   1       29.06       43.64      3.90 o 
  -8  11   1       12.72        9.91      2.50 o 
  -7  11   1       21.79       25.75      3.29 o 
  -6  11   1      303.95      275.77      8.75 o 
  -5  11   1      117.57      120.12      4.68 o 
  -4  11   1        3.75        5.66      1.41 o 
  -3  11   1      384.19      358.15      8.41 o 
  -2  11   1      406.35      371.53      8.44 o 
  -1  11   1      116.33      100.62      3.35 o 
   0  11   1      153.98      150.93      4.90 o 
   1  11   1       27.78       28.93      2.17 o 
   2  11   1      499.30      444.19     11.12 o 
   3  11   1       80.47       88.85      4.51 o 
   4  11   1      360.00      347.64      9.87 o 
   5  11   1        1.54        3.02      1.66 o 
   6  11   1       24.60       31.37      3.60 o 
   7  11   1        0.29        1.40      1.97 o 
   8  11   1        1.79        2.99      2.01 o 
   9  11   1      126.69      127.67      6.40 o 
  10  11   1        9.93       15.30      3.34 o 
  11  11   1       12.41       15.18      3.37 o 
 -11  12   1       14.95       18.72      3.98 o 
 -10  12   1       16.86       21.33      3.91 o 
  -9  12   1        2.00        5.95      2.28 o 
  -8  12   1        4.38        6.36      2.17 o 
  -7  12   1      214.91      217.55      9.16 o 
  -6  12   1      118.20      115.18      6.47 o 
  -5  12   1     1041.82     1032.38     20.59 o 
  -4  12   1       10.65       14.70      2.13 o 
  -3  12   1       24.80       31.12      2.71 o 
  -2  12   1       18.92       23.55      2.77 o 
  -1  12   1      168.14      171.89      6.22 o 
   0  12   1       34.20       40.03      2.46 o 
   1  12   1       19.47       23.96      2.77 o 
   2  12   1       91.86       95.76      4.65 o 
   3  12   1       31.64       31.23      3.35 o 
   4  12   1        7.78       10.34      2.21 o 
   5  12   1      378.74      378.65     12.23 o 
   6  12   1      125.78      120.54      8.49 o 
   7  12   1        4.30        6.34      2.23 o 
   8  12   1       18.09       22.18      3.95 o 
   9  12   1        0.01        1.76      1.88 o 
  10  12   1       18.88       22.18      4.12 o 
 -10  13   1       55.64       58.45      6.30 o 
  -9  13   1      102.48       90.55      5.52 o 
  -8  13   1       12.00       13.79      3.05 o 
  -7  13   1      113.42      116.87      6.76 o 
  -6  13   1      291.68      285.60     10.68 o 
  -5  13   1      224.49      218.16      8.33 o 
  -4  13   1      247.58      243.92      7.14 o 
  -3  13   1      327.29      307.08      8.06 o 
  -2  13   1     1683.72     1633.25     26.17 o 
  -1  13   1       24.68       24.13      2.99 o 
   0  13   1        5.01        7.44      2.27 o 
   1  13   1       12.02       15.35      2.43 o 
   2  13   1      227.34      192.40      7.07 o 
   3  13   1      801.68      757.44     17.02 o 
   4  13   1      147.48      135.43      6.10 o 
   5  13   1      221.54      207.61      7.82 o 
   6  13   1       23.56       18.38      3.45 o 
   7  13   1        8.61        7.60      2.73 o 
   8  13   1       21.87       28.26      3.88 o 
   9  13   1       47.66       50.40      4.44 o 
  10  13   1        1.13        5.17      3.00 o 
  -9  14   1       75.43       82.94      5.29 o 
  -8  14   1       56.17       62.11      7.76 o 
  -7  14   1       15.51       12.84      3.07 o 
  -6  14   1      465.53      453.35     14.43 o 
  -5  14   1      545.19      542.02     21.89 o 
  -4  14   1      165.10      158.12      5.74 o 
  -3  14   1        0.70        2.24      1.32 o 
  -2  14   1       11.94       17.09      2.60 o 
  -1  14   1      474.03      454.82     14.30 o 
   0  14   1       36.02       44.32      4.43 o 
   1  14   1      204.34      186.26      8.43 o 
   2  14   1      158.76      158.50      7.78 o 
   3  14   1        4.54        7.59      2.08 o 
   4  14   1       20.86       18.01      3.35 o 
   5  14   1      172.62      159.41      7.77 o 
   6  14   1       97.70      100.40      6.66 o 
   7  14   1      133.69      142.40      8.07 o 
   8  14   1        0.55        1.95      1.99 o 
   9  14   1       82.08       92.95      5.73 o 
  -8  15   1      287.47      282.32     14.46 o 
  -7  15   1      126.66      145.99      7.82 o 
  -6  15   1      378.90      341.77     12.37 o 
  -5  15   1        0.07        6.58      1.86 o 
  -4  15   1      185.78      176.68      8.06 o 
  -3  15   1      277.84      231.71     12.19 o 
  -2  15   1      339.30      347.66     13.41 o 
  -1  15   1       39.16       40.19      4.90 o 
   0  15   1      315.23      286.30     15.15 o 
   1  15   1      324.05      283.60     11.06 o 
   2  15   1      169.02      177.65     10.20 o 
   3  15   1        1.59       -2.43      1.64 o 
   4  15   1      273.19      250.20     10.29 o 
   5  15   1       88.68       78.85      4.91 o 
   6  15   1      152.49      160.70      8.53 o 
   7  15   1       16.18       15.65      3.22 o 
   8  15   1      203.49      222.30      9.34 o 
  -7  16   1       50.38       60.84      6.16 o 
  -6  16   1        0.12        5.73      2.16 o 
  -5  16   1       64.56       83.55     11.07 o 
  -4  16   1        2.26        1.76      2.86 o 
  -3  16   1      138.21      133.34      9.17 o 
  -2  16   1       39.73       42.32      6.56 o 
  -1  16   1      121.51      101.38      6.34 o 
   0  16   1       32.49       36.22      4.83 o 
   1  16   1      154.70      155.78      8.15 o 
   2  16   1       15.11       11.69      2.76 o 
   3  16   1        1.37        1.46      1.93 o 
   4  16   1       15.89       14.85      3.17 o 
   5  16   1        0.22        6.48      2.25 o 
   6  16   1        6.03        7.84      2.79 o 
   7  16   1        0.87        4.89      2.53 o 
  -6  17   1       11.18       12.69      5.75 o 
  -5  17   1       23.27       20.07      6.94 o 
  -4  17   1       20.93       25.07      4.86 o 
  -3  17   1        5.34       18.44      6.84 o 
  -2  17   1        4.04       13.52      4.37 o 
  -1  17   1        7.42       15.49      4.14 o 
   0  17   1        7.83       16.94      4.40 o 
   1  17   1        5.02        5.86      2.75 o 
   2  17   1        9.21       15.81      3.23 o 
   3  17   1       53.26       49.43      4.78 o 
   4  17   1       58.68       72.42      5.67 o 
   5  17   1       11.48        8.14      3.07 o 
   6  17   1       57.65       67.12      7.89 o 
  -5  18   1       12.27       14.43      5.53 o 
  -4  18   1        4.24        6.89      3.48 o 
  -3  18   1        7.46       10.90      4.18 o 
  -2  18   1        0.16        1.95      5.05 o 
  -1  18   1        0.14        4.20      3.34 o 
   0  18   1       16.44       22.49      4.87 o 
   1  18   1        8.31       10.39      3.62 o 
   2  18   1        7.30        9.89      2.74 o 
   3  18   1       47.99       56.11      5.70 o 
   4  18   1       28.59       35.10      4.71 o 
  -2  19   1      185.24      188.17     14.32 o 
  -1  19   1       32.25       39.33     16.00 o 
   0  19   1       65.40       73.03      7.35 o 
   1  19   1       50.52       56.74      7.70 o 
 -14   0   2       23.41       25.85      5.59 o 
 -13   0   2       44.89       49.63      4.65 o 
 -12   0   2      271.42      263.49     14.62 o 
 -11   0   2      227.48      210.58      8.89 o 
 -10   0   2      789.52      784.26     19.77 o 
  -9   0   2     1329.24     1222.03     26.75 o 
  -8   0   2      921.53      928.94     42.19 o 
  -7   0   2      313.17      251.99      8.14 o 
  -6   0   2      266.37      264.68      6.12 o 
  -5   0   2       26.87       17.82      1.32 o 
  -4   0   2     1217.47     1298.85     21.07 o 
  -3   0   2     4921.62     4901.90     72.51 o 
  -2   0   2     6336.99     6980.11    117.50 o 
  -1   0   2     2918.98     2987.53     51.70 o 
   0   0   2    26113.79    27815.40    459.41 o 
   1   0   2   102064.27   100269.19   2944.97 o 
   2   0   2     2248.20     2711.16     41.69 o 
   3   0   2     6384.25     6613.25     98.04 o 
   4   0   2      307.13      411.39      8.82 o 
   5   0   2     3060.42     2951.78     46.38 o 
   6   0   2      207.87      186.25      5.57 o 
   7   0   2       39.26       32.40      2.30 o 
   8   0   2       96.12       79.79      4.67 o 
   9   0   2     1267.52     1256.92     34.97 o 
  10   0   2     1349.71     1327.68     30.09 o 
  11   0   2      251.06      246.63     12.53 o 
  12   0   2       19.39       25.05      3.96 o 
  13   0   2      443.25      458.24     35.10 o 
 -14   1   2       99.62      103.34      5.20 o 
 -13   1   2        9.72       14.31      2.14 o 
 -12   1   2        9.15       11.40      1.96 o 
 -11   1   2       19.10       17.64      2.23 o 
 -10   1   2      403.20      355.46      8.20 o 
  -9   1   2      234.91      218.43      6.04 o 
  -8   1   2      540.92      503.56      9.56 o 
  -7   1   2      361.92      364.57      6.43 o 
  -6   1   2        5.09        2.21      0.64 o 
  -5   1   2       32.32       42.16      1.37 o 
  -4   1   2      685.88      699.00      8.75 o 
  -3   1   2       63.57       78.99      1.97 o 
  -2   1   2     1921.81     2226.91     27.72 o 
  -1   1   2     4705.74     5383.12     64.44 o 
   0   1   2     2759.19     3049.84     37.44 o 
   1   1   2     2275.19     2458.18     28.46 o 
   2   1   2     2474.00     2769.61     30.05 o 
   3   1   2     1033.74     1066.65     12.90 o 
   4   1   2       49.69       42.05      1.97 o 
   5   1   2      776.69      749.83     11.16 o 
   6   1   2       66.35       64.69      2.27 o 
   7   1   2        7.59       10.38      1.13 o 
   8   1   2       12.46       12.34      1.65 o 
   9   1   2       80.28       79.39      3.56 o 
  10   1   2       61.10       59.18      3.27 o 
  11   1   2        0.08        0.13      1.54 o 
  12   1   2       15.62       16.78      3.11 o 
  13   1   2        0.01        5.92      2.71 o 
 -14   2   2       24.03       24.20      3.42 o 
 -13   2   2        6.37        7.03      1.93 o 
 -12   2   2       57.86       55.56      3.20 o 
 -11   2   2        7.82       12.84      1.90 o 
 -10   2   2      504.85      472.29      9.92 o 
  -9   2   2      773.71      724.96     12.83 o 
  -8   2   2      491.17      472.76      9.15 o 
  -7   2   2      289.16      289.10      5.59 o 
  -6   2   2       95.11      101.38      2.36 o 
  -5   2   2       60.22       54.26      1.61 o 
  -4   2   2      429.84      484.21      7.03 o 
  -3   2   2     1858.28     2106.06     24.61 o 
  -2   2   2     1175.91     1167.85     14.22 o 
  -1   2   2      921.81      877.99     12.00 o 
   0   2   2       74.71       77.41      2.38 o 
   1   2   2        0.80        6.49      0.62 o 
   2   2   2      311.29      272.04      4.28 o 
   3   2   2     3660.19     3814.90     40.97 o 
   4   2   2      118.68      102.22      2.55 o 
   5   2   2      217.66      223.25      4.30 o 
   6   2   2      531.44      507.25      7.72 o 
   7   2   2       40.15       37.65      1.72 o 
   8   2   2      579.73      576.02      9.80 o 
   9   2   2       87.05       79.98      3.57 o 
  10   2   2      111.44      107.76      4.38 o 
  11   2   2      162.49      172.95      6.44 o 
  12   2   2      122.31      113.68      6.19 o 
  13   2   2       19.07       25.17      3.56 o 
 -14   3   2       42.73       46.14      4.07 o 
 -13   3   2      130.61      130.33      5.81 o 
 -12   3   2        0.10        1.46      1.58 o 
 -11   3   2       27.39       32.24      3.26 o 
 -10   3   2       62.51       52.77      2.94 o 
  -9   3   2      267.75      250.87      6.41 o 
  -8   3   2      360.15      304.54     11.35 o 
  -7   3   2     1256.00     1252.26     16.83 o 
  -6   3   2       99.89      106.80      2.53 o 
  -5   3   2      929.18     1015.18     13.39 o 
  -4   3   2        5.10        5.03      0.76 o 
  -3   3   2     1271.34     1348.51     16.44 o 
  -2   3   2      429.92      399.04      6.36 o 
  -1   3   2      132.38      145.34      3.14 o 
   0   3   2       57.63       66.56      1.89 o 
   1   3   2        8.88       13.26      1.13 o 
   2   3   2       97.27      104.87      2.69 o 
   3   3   2       56.88       38.19      1.35 o 
   4   3   2     1787.20     1907.68     21.87 o 
   5   3   2        5.91        7.68      0.93 o 
   6   3   2      127.86      145.60      3.40 o 
   7   3   2      119.20      122.72      3.21 o 
   8   3   2      392.55      405.09      7.72 o 
   9   3   2        2.92        5.15      1.81 o 
  10   3   2        5.51        7.29      2.13 o 
  11   3   2        3.98        6.22      2.30 o 
  12   3   2        0.17        5.03      2.31 o 
  13   3   2        7.22        9.33      4.39 o 
 -13   4   2      107.56      108.87      7.44 o 
 -12   4   2       19.46       20.15      2.89 o 
 -11   4   2       18.20       33.29      3.44 o 
 -10   4   2       53.83       55.30      3.43 o 
  -9   4   2      666.73      640.66     11.83 o 
  -8   4   2        2.22        2.80      1.04 o 
  -7   4   2      115.46      106.10      3.25 o 
  -6   4   2      417.06      443.69      6.78 o 
  -5   4   2     4742.75     4906.09     55.80 o 
  -4   4   2     1348.20     1450.15     18.07 o 
  -3   4   2     1735.13     1745.33     20.92 o 
  -2   4   2      260.05      269.45      5.02 o 
  -1   4   2     3917.70     4080.45     49.71 o 
   0   4   2      945.65      925.63     12.76 o 
   1   4   2      564.60      474.07      8.51 o 
   2   4   2      116.44      141.50      3.49 o 
   3   4   2      146.54      106.42      4.05 o 
   4   4   2       60.69       91.12      3.43 o 
   5   4   2     1320.17     1316.74     16.09 o 
   6   4   2      499.57      502.13      7.69 o 
   7   4   2      756.09      691.48     13.99 o 
   8   4   2       41.27       43.97      2.51 o 
   9   4   2      628.37      613.93     15.16 o 
  10   4   2      711.94      685.59     17.01 o 
  11   4   2      187.26      196.43      8.23 o 
  12   4   2       44.79       58.01      4.62 o 
 -13   5   2       47.81       58.88      3.90 o 
 -12   5   2      165.37      191.51      6.68 o 
 -11   5   2      121.55      111.58      4.82 o 
 -10   5   2      418.11      425.00     12.00 o 
  -9   5   2      234.65      208.60      6.93 o 
  -8   5   2     2922.32     2912.07     36.03 o 
  -7   5   2     1314.58     1266.92     24.14 o 
  -6   5   2      299.26      307.09      5.65 o 
  -5   5   2        0.22        5.68      0.87 o 
  -4   5   2     7120.80     7462.27     83.34 o 
  -3   5   2      725.49      674.51      9.50 o 
  -2   5   2      521.71      664.83     10.06 o 
  -1   5   2       27.09       34.85      4.69 o 
   0   5   2     1370.66     1292.34     17.29 o 
   1   5   2     1658.45     1643.04     24.03 o 
   2   5   2     1123.38     1155.17     18.04 o 
   3   5   2     1263.73     1243.14     15.99 o 
   4   5   2     1010.91      957.63     14.91 o 
   5   5   2     4864.54     4996.69     53.69 o 
   6   5   2     1034.45      953.95     12.57 o 
   7   5   2      535.64      486.82     10.67 o 
   8   5   2      919.21      899.24     16.90 o 
   9   5   2      555.20      534.94     14.09 o 
  10   5   2       79.60       78.80      4.99 o 
  11   5   2       28.48       36.13      6.11 o 
  12   5   2       90.12      103.07      6.11 o 
 -13   6   2       10.12       15.62      2.60 o 
 -12   6   2      110.74      106.03      5.51 o 
 -11   6   2      124.62      117.83      5.52 o 
 -10   6   2        9.58       10.50      2.20 o 
  -9   6   2      299.50      287.02      8.38 o 
  -8   6   2       51.51       57.80      2.96 o 
  -7   6   2      778.80      746.10     19.24 o 
  -6   6   2      386.15      369.64      6.48 o 
  -5   6   2      179.59      166.12      3.84 o 
  -4   6   2     1659.27     1827.68     24.29 o 
  -3   6   2      419.48      445.30      8.03 o 
  -2   6   2     1279.46     1399.42     17.77 o 
  -1   6   2      812.16      992.60     14.06 o 
   0   6   2      285.58      253.15      4.79 o 
   1   6   2       63.07       77.69      2.76 o 
   2   6   2       28.41       23.06      1.84 o 
   3   6   2      253.28      226.46      6.19 o 
   4   6   2      387.96      397.96      6.73 o 
   5   6   2      936.61      936.64     13.06 o 
   6   6   2       18.39       18.36      1.90 o 
   7   6   2      519.68      494.09     12.90 o 
   8   6   2      197.81      188.43      6.33 o 
   9   6   2      143.28      129.16      6.29 o 
  10   6   2       48.47       54.38      4.35 o 
  11   6   2        5.71        7.60      2.62 o 
  12   6   2        9.41       14.16      3.46 o 
 -13   7   2       13.05       18.43      2.91 o 
 -12   7   2       25.88       40.77      4.02 o 
 -11   7   2       64.41       59.48      4.37 o 
 -10   7   2       95.18       87.90      4.65 o 
  -9   7   2       72.55       65.50      3.89 o 
  -8   7   2       63.34       57.76      3.05 o 
  -7   7   2      102.66       89.08      4.30 o 
  -6   7   2       30.68       40.64      1.95 o 
  -5   7   2      635.98      675.00     10.86 o 
  -4   7   2      441.30      403.33      7.56 o 
  -3   7   2      197.30      187.88      4.52 o 
  -2   7   2      382.02      319.03      6.26 o 
  -1   7   2      103.69      124.52      3.35 o 
   0   7   2      778.57      813.92     12.03 o 
   1   7   2       44.42       49.54      2.70 o 
   2   7   2     1228.10     1255.92     19.53 o 
   3   7   2      969.12     1002.88     16.63 o 
   4   7   2       59.17       72.20      3.20 o 
   5   7   2      167.62      133.40      4.56 o 
   6   7   2        8.18        7.72      1.53 o 
   7   7   2      156.85      149.19      6.11 o 
   8   7   2        1.60        6.02      1.70 o 
   9   7   2       20.19       19.83      3.14 o 
  10   7   2        1.17        4.71      2.22 o 
  11   7   2        3.00        4.21      2.24 o 
  12   7   2       31.23       34.24      4.21 o 
 -12   8   2      135.94      148.99      6.62 o 
 -11   8   2       27.39       29.63      3.34 o 
 -10   8   2       11.04       14.65      2.39 o 
  -9   8   2        0.18        1.39      2.57 o 
  -8   8   2      139.98      139.49      4.90 o 
  -7   8   2      215.52      187.19      6.96 o 
  -6   8   2      571.48      546.78     10.93 o 
  -5   8   2      176.20      150.21      4.69 o 
  -4   8   2       17.90       31.08      2.04 o 
  -3   8   2       44.50       43.32      2.96 o 
  -2   8   2     3039.57     3205.73     40.92 o 
  -1   8   2      331.51      339.17      6.59 o 
   0   8   2      265.40      265.49      5.44 o 
   1   8   2       16.60       18.63      1.17 o 
   2   8   2      724.30      742.67     13.00 o 
   3   8   2       50.61       55.62      3.28 o 
   4   8   2        5.92        6.49      1.64 o 
   5   8   2       33.15       43.56      2.74 o 
   6   8   2       65.98       64.79      4.82 o 
   7   8   2       58.92       68.41      4.26 o 
   8   8   2       18.14       22.53      3.16 o 
   9   8   2       39.72       43.54      6.89 o 
  10   8   2       11.79       18.90      3.92 o 
  11   8   2        3.37        0.29      3.69 o 
 -12   9   2      271.42      310.50     10.18 o 
 -11   9   2       24.56       38.41      3.92 o 
 -10   9   2      249.71      255.66      9.59 o 
  -9   9   2        4.73        6.64      2.12 o 
  -8   9   2     2804.67     2744.90     54.13 o 
  -7   9   2      503.81      466.28     17.29 o 
  -6   9   2      770.20      671.69     32.76 o 
  -5   9   2       72.27       71.05      3.29 o 
  -4   9   2     3070.30     3043.25     43.44 o 
  -3   9   2     3606.26     3808.83     48.28 o 
  -2   9   2        4.50        3.16      0.95 o 
  -1   9   2       80.77       67.88      2.58 o 
   0   9   2      197.86      155.78      4.01 o 
   1   9   2     1065.73     1032.64     17.48 o 
   2   9   2       64.15       85.02      4.31 o 
   3   9   2      285.00      294.62      8.76 o 
   4   9   2      909.84      858.86     18.17 o 
   5   9   2      534.97      527.03     13.20 o 
   6   9   2      734.25      668.65     13.96 o 
   7   9   2      224.78      228.89      8.28 o 
   8   9   2      734.50      675.10     16.62 o 
   9   9   2      382.13      382.96     20.09 o 
  10   9   2      213.62      210.93     10.35 o 
  11   9   2       15.90       28.46      4.42 o 
 -12  10   2       62.12       66.14      5.07 o 
 -11  10   2        0.64        4.53      2.27 o 
 -10  10   2        5.52        9.35      2.41 o 
  -9  10   2        3.40        4.52      2.01 o 
  -8  10   2      398.16      376.69     11.05 o 
  -7  10   2       49.35       47.95      3.77 o 
  -6  10   2      537.74      488.15     12.28 o 
  -5  10   2       85.44       89.04      3.91 o 
  -4  10   2       31.07       38.35      2.59 o 
  -3  10   2      124.93      122.53      4.33 o 
  -2  10   2       64.76       75.62      3.50 o 
  -1  10   2      770.11      784.06     12.65 o 
   0  10   2        2.47        3.66      1.15 o 
   1  10   2      466.75      427.01     19.17 o 
   2  10   2       21.38       18.76      2.64 o 
   3  10   2       92.41       95.62      4.77 o 
   4  10   2       64.51       77.50      4.39 o 
   5  10   2        7.67        9.81      2.05 o 
   6  10   2       97.87      108.41      5.59 o 
   7  10   2      170.29      170.54      7.23 o 
   8  10   2      110.33      116.79      7.69 o 
   9  10   2      113.67      113.54      6.24 o 
  10  10   2        8.34       13.34      3.94 o 
  11  10   2        4.78        4.97      2.88 o 
 -11  11   2       43.75       50.58      5.91 o 
 -10  11   2      129.34      122.58      6.61 o 
  -9  11   2        5.31        3.60      1.76 o 
  -8  11   2        1.43        4.96      2.04 o 
  -7  11   2      758.59      728.63     16.82 o 
  -6  11   2       16.81       28.27      3.20 o 
  -5  11   2      625.34      580.31     12.03 o 
  -4  11   2     2287.37     2123.99     32.35 o 
  -3  11   2      605.70      585.42     11.75 o 
  -2  11   2      941.08      870.79     15.46 o 
  -1  11   2      392.05      413.26     11.24 o 
   0  11   2      849.05      837.87     28.14 o 
   1  11   2      238.83      235.25      7.74 o 
   2  11   2      737.30      760.29     16.76 o 
   3  11   2      171.50      168.79      7.63 o 
   4  11   2      209.84      195.25      8.22 o 
   5  11   2      141.68      147.79      6.48 o 
   6  11   2      760.87      717.13     15.15 o 
   7  11   2       41.66       40.16      4.02 o 
   8  11   2      518.78      511.06     14.46 o 
   9  11   2        0.43        2.45      1.91 o 
  10  11   2        4.16        3.91      2.41 o 
 -11  12   2       49.31       56.84      5.89 o 
 -10  12   2        5.03       16.35      3.67 o 
  -9  12   2       14.50       23.63      3.36 o 
  -8  12   2      268.55      274.10      9.45 o 
  -7  12   2       41.83       42.90      4.00 o 
  -6  12   2        1.45        6.07      1.85 o 
  -5  12   2       31.73       32.51      2.96 o 
  -4  12   2      159.49      152.19      5.33 o 
  -3  12   2        2.65        8.85      1.66 o 
  -2  12   2        0.92        8.40      2.86 o 
  -1  12   2      284.85      289.61     10.58 o 
   0  12   2        1.34        3.41      1.48 o 
   1  12   2      280.09      261.21      8.42 o 
   2  12   2        0.11        2.17      1.55 o 
   3  12   2      312.48      318.86      9.87 o 
   4  12   2        7.84        7.77      2.68 o 
   5  12   2        0.81        4.52      1.89 o 
   6  12   2      173.09      178.99      7.95 o 
   7  12   2        3.58       13.20      2.77 o 
   8  12   2       40.61       34.94      4.05 o 
   9  12   2       35.83       42.09      4.63 o 
  10  12   2       31.43       36.15      5.50 o 
 -10  13   2       83.90       78.52      6.45 o 
  -9  13   2        1.41        2.31      1.98 o 
  -8  13   2      285.74      296.55     10.11 o 
  -7  13   2        0.16        2.43      1.63 o 
  -6  13   2       73.00       77.20      4.52 o 
  -5  13   2       37.63       44.33      3.22 o 
  -4  13   2        8.85       13.11      2.06 o 
  -3  13   2      186.47      178.66      6.81 o 
  -2  13   2       27.23       28.43      4.03 o 
  -1  13   2      299.46      306.28     11.34 o 
   0  13   2      572.56      536.41     16.02 o 
   1  13   2      235.71      214.36      8.39 o 
   2  13   2      356.36      345.13     10.40 o 
   3  13   2      152.58      156.47      6.75 o 
   4  13   2       77.54       70.94      4.54 o 
   5  13   2       13.25       15.49      2.83 o 
   6  13   2       35.55       39.86      4.33 o 
   7  13   2       47.53       53.48      4.68 o 
   8  13   2        1.33        4.70      2.26 o 
   9  13   2       45.30       48.50      4.57 o 
  -9  14   2       57.59       63.24      4.98 o 
  -8  14   2      146.73      147.12      7.89 o 
  -7  14   2       48.12       61.18      4.83 o 
  -6  14   2       37.27       30.92      3.57 o 
  -5  14   2      109.77      123.06      5.88 o 
  -4  14   2      138.65      112.95      5.52 o 
  -3  14   2       59.62       52.46      4.57 o 
  -2  14   2      764.82      675.75     19.05 o 
  -1  14   2      514.89      473.18     15.17 o 
   0  14   2      132.17      137.03      7.45 o 
   1  14   2      500.91      456.19     14.90 o 
   2  14   2      113.18      114.68      5.73 o 
   3  14   2      493.38      488.99     15.90 o 
   4  14   2      124.86      123.35      7.37 o 
   5  14   2      136.33      131.68      6.58 o 
   6  14   2        2.76        8.60      2.72 o 
   7  14   2       40.47       44.52      4.89 o 
   8  14   2        5.52       20.28      3.63 o 
  -8  15   2       43.93       48.01      5.02 o 
  -7  15   2       58.43       60.61      5.09 o 
  -6  15   2       32.50       46.90      5.99 o 
  -5  15   2       26.11       40.15      3.86 o 
  -4  15   2       88.14       89.54      6.08 o 
  -3  15   2       14.56       20.02      3.54 o 
  -2  15   2       92.74      112.09      6.78 o 
  -1  15   2      103.05       94.78      6.30 o 
   0  15   2      273.12      278.16     11.34 o 
   1  15   2       21.98       29.51      4.29 o 
   2  15   2      269.03      226.13     13.45 o 
   3  15   2       10.12       10.96      2.76 o 
   4  15   2       19.01       25.08      3.53 o 
   5  15   2        0.03        6.06      2.14 o 
   6  15   2       53.79       67.41      6.25 o 
   7  15   2       23.15       38.75      6.38 o 
  -7  16   2      203.16      240.28     13.35 o 
  -6  16   2        2.56        3.58      4.23 o 
  -5  16   2      244.71      226.99     18.66 o 
  -4  16   2        7.88        8.66      2.69 o 
  -3  16   2      127.20      130.33      7.51 o 
  -2  16   2       67.06       72.47      5.55 o 
  -1  16   2       60.87       72.22      5.53 o 
   0  16   2      139.55      126.69      7.45 o 
   1  16   2      161.50      162.54      8.56 o 
   2  16   2       44.37       50.37      5.27 o 
   3  16   2      123.00      132.11      7.73 o 
   4  16   2       55.43       64.84      5.63 o 
   5  16   2       73.82       79.21      5.11 o 
   6  16   2      126.35      145.95     10.25 o 
  -6  17   2       15.84       27.13      7.27 o 
  -5  17   2       42.24       54.25     11.39 o 
  -4  17   2        6.15        9.44      3.48 o 
  -3  17   2       14.63       18.45      4.83 o 
  -2  17   2       10.15       18.91      3.48 o 
  -1  17   2       18.38       20.88      7.22 o 
   0  17   2        3.94        6.42      2.66 o 
   1  17   2        8.05       10.20      2.83 o 
   2  17   2        1.98        5.09      2.81 o 
   3  17   2       12.64       15.78      5.18 o 
   4  17   2       26.75       27.66      4.39 o 
   5  17   2        1.54       11.18      3.61 o 
  -4  18   2        4.19       14.57      4.17 o 
  -3  18   2        2.55       12.55      4.83 o 
  -2  18   2        3.95        6.88      3.56 o 
  -1  18   2       31.44       41.34      6.47 o 
   0  18   2        1.89        6.04      2.62 o 
   1  18   2       44.33       62.81     10.38 o 
   2  18   2        1.93        2.60      2.58 o 
   3  18   2       24.49       29.82      4.40 o 
 -14   1   3       58.38       72.67      4.29 o 
 -13   1   3       26.42       34.67      2.93 o 
 -12   1   3        0.15        2.80      1.40 o 
 -11   1   3      467.76      426.40      9.69 o 
 -10   1   3       64.19       72.92      3.49 o 
  -9   1   3     2474.64     2474.74     34.13 o 
  -8   1   3      255.51      248.49      6.12 o 
  -7   1   3     1306.69     1239.72     16.67 o 
  -6   1   3      109.80      118.36      2.82 o 
  -5   1   3     3735.51     3865.81     41.87 o 
  -4   1   3      134.12      151.27      3.49 o 
  -3   1   3      244.43      166.60      4.17 o 
  -2   1   3       35.80       33.43      1.84 o 
  -1   1   3     1439.34     1428.66     19.17 o 
   0   1   3       62.76       89.71      2.70 o 
   1   1   3     6731.83     6936.97     77.83 o 
   2   1   3     1645.06     1867.09     21.49 o 
   3   1   3     6875.63     7518.88     79.21 o 
   4   1   3       51.07       46.44      1.82 o 
   5   1   3      581.89      507.20      7.94 o 
   6   1   3       28.62       21.92      1.67 o 
   7   1   3     2497.81     2491.51     29.86 o 
   8   1   3     1022.47      976.34     17.70 o 
   9   1   3       12.08       12.52      1.91 o 
  10   1   3       21.48       28.30      3.62 o 
  11   1   3      420.91      449.53     15.00 o 
  12   1   3        1.40        3.98      2.77 o 
 -14   2   3       26.95       35.96      3.66 o 
 -13   2   3      126.37      131.40      5.86 o 
 -12   2   3       23.94       21.23      2.44 o 
 -11   2   3       11.58       14.00      2.09 o 
 -10   2   3      133.37      129.64      4.71 o 
  -9   2   3      775.79      689.04     20.82 o 
  -8   2   3      235.73      232.63      5.92 o 
  -7   2   3     1358.26     1298.61     17.41 o 
  -6   2   3        4.55        5.18      0.82 o 
  -5   2   3      443.18      380.63      5.98 o 
  -4   2   3      130.85      133.83      3.11 o 
  -3   2   3     4326.82     4842.72     54.76 o 
  -2   2   3       27.63       21.78      1.40 o 
  -1   2   3      139.89      152.71      3.78 o 
   0   2   3      109.71      109.67      3.03 o 
   1   2   3     2031.56     2299.38     27.54 o 
   2   2   3      427.07      471.93      7.47 o 
   3   2   3        4.05        5.20      0.82 o 
   4   2   3       35.77       42.32      1.73 o 
   5   2   3      267.33      253.75      6.48 o 
   6   2   3        0.39        2.69      0.82 o 
   7   2   3      380.34      365.14      6.71 o 
   8   2   3       28.59       28.14      2.24 o 
   9   2   3      172.56      145.74      5.56 o 
  10   2   3       33.46       31.19      3.55 o 
  11   2   3       74.39       76.29      4.86 o 
  12   2   3       99.32      110.37      6.05 o 
 -13   3   3        9.67       11.57      2.25 o 
 -12   3   3       54.41       64.67      5.97 o 
 -11   3   3       34.41       38.57      2.97 o 
 -10   3   3      718.49      656.28     12.54 o 
  -9   3   3        0.70        2.13      1.24 o 
  -8   3   3      998.27      956.26     19.45 o 
  -7   3   3       23.16       23.05      1.91 o 
  -6   3   3      233.70      295.90      5.21 o 
  -5   3   3     2651.64     2997.30     35.33 o 
  -4   3   3      101.92       99.86      3.07 o 
  -3   3   3     4178.74     4822.47     54.55 o 
  -2   3   3        9.45        6.28      0.83 o 
  -1   3   3     1153.62     1131.65     16.04 o 
   0   3   3      142.67      138.59      3.79 o 
   1   3   3      135.85      162.07      3.42 o 
   2   3   3      428.21      462.00      7.32 o 
   3   3   3      481.90      482.27     10.64 o 
   4   3   3       91.02       92.67      3.03 o 
   5   3   3       15.79       20.36      1.41 o 
   6   3   3       37.52       36.54      1.77 o 
   7   3   3      649.41      650.05     10.83 o 
   8   3   3        4.06        5.62      1.37 o 
   9   3   3      181.49      182.76      7.26 o 
  10   3   3       97.91      101.55      5.84 o 
  11   3   3       35.95       44.19      4.07 o 
  12   3   3      200.91      207.02      9.99 o 
 -13   4   3       35.31       31.18      3.50 o 
 -12   4   3      371.61      355.10     11.25 o 
 -11   4   3        0.39        2.02      1.77 o 
 -10   4   3     1281.59     1273.09     20.73 o 
  -9   4   3      137.32      138.36      4.80 o 
  -8   4   3       29.73       27.25      2.37 o 
  -7   4   3      400.43      405.45      7.63 o 
  -6   4   3      168.00      177.60      4.02 o 
  -5   4   3      200.80      255.91      4.94 o 
  -4   4   3        1.71        0.85      0.60 o 
  -3   4   3      293.15      313.01      5.95 o 
  -2   4   3        4.23       17.56      1.37 o 
  -1   4   3       53.19       53.04      3.05 o 
   0   4   3     1023.22      972.38     12.78 o 
   1   4   3       11.18        8.78      0.75 o 
   2   4   3     1652.70     1766.83     21.93 o 
   3   4   3      129.09      140.46      3.27 o 
   4   4   3      786.89      679.15     10.23 o 
   5   4   3       23.48       25.31      1.90 o 
   6   4   3      715.30      678.56     11.72 o 
   7   4   3       30.46       29.95      2.19 o 
   8   4   3      463.22      443.28     10.50 o 
   9   4   3        0.01        2.25      1.69 o 
  10   4   3        3.66        4.16      2.27 o 
  11   4   3        0.27        2.42      1.97 o 
  12   4   3      182.99      208.63      8.85 o 
 -13   5   3       98.47      134.40      6.31 o 
 -12   5   3        1.89        5.69      2.11 o 
 -11   5   3       42.55       52.95      3.76 o 
 -10   5   3       13.96       14.80      4.09 o 
  -9   5   3      903.45      835.25     14.80 o 
  -8   5   3      104.68      111.48      3.67 o 
  -7   5   3      359.42      353.50      7.04 o 
  -6   5   3        0.16        3.88      0.98 o 
  -5   5   3     2207.52     2318.64     28.14 o 
  -4   5   3      470.90      556.79      9.28 o 
  -3   5   3     3168.74     3139.52     39.93 o 
  -2   5   3      404.56      386.79      7.06 o 
  -1   5   3     1485.36     1486.62     20.30 o 
   0   5   3       21.02       23.60      1.31 o 
   1   5   3     1166.01     1014.92     14.93 o 
   2   5   3        0.07        3.44      0.94 o 
   3   5   3     1081.59     1074.91     16.28 o 
   4   5   3      338.82      348.76      7.29 o 
   5   5   3     1448.74     1313.58     20.57 o 
   6   5   3      122.05      117.91      3.67 o 
   7   5   3      879.80      829.61     18.67 o 
   8   5   3       12.46       21.13      3.30 o 
   9   5   3      138.74      148.49      6.86 o 
  10   5   3        3.66        8.62      2.45 o 
  11   5   3      139.61      165.74      7.68 o 
 -13   6   3       18.57       28.46      3.83 o 
 -12   6   3       93.54       98.91      5.15 o 
 -11   6   3       16.70       21.99      2.89 o 
 -10   6   3      834.95      806.91     16.89 o 
  -9   6   3      353.58      340.70      9.32 o 
  -8   6   3       39.85       36.05      2.24 o 
  -7   6   3      169.07      155.20      4.56 o 
  -6   6   3     1093.00     1007.88     18.81 o 
  -5   6   3      575.88      641.74     10.82 o 
  -4   6   3       41.62       31.67      1.66 o 
  -3   6   3      568.03      628.35     10.41 o 
  -2   6   3     1695.15     1751.65     23.72 o 
  -1   6   3       30.20       28.12      1.60 o 
   0   6   3      518.20      470.03      8.00 o 
   1   6   3      167.76      146.95      4.69 o 
   2   6   3     2444.16     2389.75     36.01 o 
   3   6   3      134.27      131.08      3.97 o 
   4   6   3     1196.51     1151.67     17.60 o 
   5   6   3        2.17        3.66      1.25 o 
   6   6   3     1283.05     1256.82     21.23 o 
   7   6   3        8.07       10.60      2.93 o 
   8   6   3      320.46      328.55      8.94 o 
   9   6   3        6.76        7.25      2.16 o 
  10   6   3      170.44      181.78      8.90 o 
  11   6   3       13.51       17.77      3.18 o 
 -13   7   3       14.78       24.46      4.31 o 
 -12   7   3      130.06      130.92      6.08 o 
 -11   7   3      138.36      137.88      6.12 o 
 -10   7   3      295.59      264.60      8.42 o 
  -9   7   3      100.35       92.50      4.55 o 
  -8   7   3      161.60      170.75      5.57 o 
  -7   7   3      158.00      149.76      5.17 o 
  -6   7   3       31.08       40.37      2.18 o 
  -5   7   3       86.06       73.36      2.78 o 
  -4   7   3      290.05      283.28      6.33 o 
  -3   7   3     1140.69     1275.55     18.43 o 
  -2   7   3      227.16      234.08      5.25 o 
  -1   7   3      153.35      165.45      4.53 o 
   0   7   3      743.51      756.16     13.59 o 
   1   7   3      166.02      159.60      4.78 o 
   2   7   3      100.05       92.20      4.02 o 
   3   7   3       23.56       28.16      2.09 o 
   4   7   3        3.65        3.72      1.24 o 
   5   7   3       11.28        9.22      2.44 o 
   6   7   3        3.17        3.20      1.31 o 
   7   7   3       43.97       47.36      3.67 o 
   8   7   3       19.46       23.56      3.08 o 
   9   7   3       20.36       19.21      3.54 o 
  10   7   3       12.23       17.44      3.39 o 
  11   7   3       52.36       52.37      4.59 o 
 -12   8   3       63.34       73.86      8.28 o 
 -11   8   3        0.45        2.57      1.83 o 
 -10   8   3      112.85      130.35      5.75 o 
  -9   8   3      159.50      161.56      6.22 o 
  -8   8   3        0.05        2.16      1.59 o 
  -7   8   3       80.46       83.65      6.72 o 
  -6   8   3      691.53      683.18     13.17 o 
  -5   8   3       60.68       64.50      3.90 o 
  -4   8   3        1.66        3.25      1.06 o 
  -3   8   3       91.01       80.31      3.08 o 
  -2   8   3     1310.09     1317.91     18.99 o 
  -1   8   3       10.82       18.48      1.49 o 
   0   8   3      403.84      436.38      9.31 o 
   1   8   3      124.88       94.01      3.75 o 
   2   8   3        0.05        1.39      1.09 o 
   3   8   3     1275.71     1291.82     23.00 o 
   4   8   3      523.50      478.98     11.13 o 
   5   8   3       19.56       20.93      2.41 o 
   6   8   3      300.31      277.24      7.71 o 
   7   8   3       53.37       48.98      3.79 o 
   8   8   3      293.89      287.99      9.70 o 
   9   8   3      205.35      193.01     14.27 o 
  10   8   3       38.60       45.39      5.22 o 
  11   8   3       31.42       27.88      6.65 o 
 -12   9   3       68.19       78.74      5.41 o 
 -11   9   3        3.76        4.87      2.37 o 
 -10   9   3      116.22      129.75      6.68 o 
  -9   9   3       68.99       74.93      4.87 o 
  -8   9   3      434.04      421.43     11.80 o 
  -7   9   3      157.34      156.41      8.13 o 
  -6   9   3        0.14        2.22      1.51 o 
  -5   9   3      226.00      228.11      6.46 o 
  -4   9   3      392.65      385.98      8.05 o 
  -3   9   3        0.06        3.20      1.08 o 
  -2   9   3       13.83       13.16      1.57 o 
  -1   9   3       59.33       61.63      4.17 o 
   0   9   3      115.04      118.48      5.60 o 
   1   9   3      333.12      304.29      7.46 o 
   2   9   3      120.81      119.48      7.96 o 
   3   9   3        8.38       11.30      2.23 o 
   4   9   3        1.03        3.74      1.46 o 
   5   9   3       17.63       24.21      2.69 o 
   6   9   3        0.42        2.46      1.49 o 
   7   9   3        6.45       15.96      2.80 o 
   8   9   3       26.61       30.96      3.71 o 
   9   9   3       25.82       32.81      3.83 o 
  10   9   3       48.50       55.39      5.92 o 
 -11  10   3       71.09       83.61      5.42 o 
 -10  10   3      414.03      392.44     12.69 o 
  -9  10   3        1.95        4.04      3.06 o 
  -8  10   3       41.88       48.81      3.82 o 
  -7  10   3       58.03       69.70      4.25 o 
  -6  10   3      940.60      874.15     18.57 o 
  -5  10   3      881.26      826.88     20.03 o 
  -4  10   3     2085.80     1880.99     33.35 o 
  -3  10   3       23.33       22.47      2.05 o 
  -2  10   3     1823.21     1719.62     36.66 o 
  -1  10   3       10.77       12.89      1.95 o 
   0  10   3      746.06      736.32     22.03 o 
   1  10   3       10.72       16.56      2.30 o 
   2  10   3      745.56      677.00     27.88 o 
   3  10   3        5.29        9.39      2.23 o 
   4  10   3     1075.22     1048.09     22.12 o 
   5  10   3        1.65        4.90      1.66 o 
   6  10   3     1260.04     1244.73     22.30 o 
   7  10   3      134.58      115.62      5.95 o 
   8  10   3      214.88      236.88      9.01 o 
   9  10   3        2.33        5.46      2.17 o 
  10  10   3      101.89      118.26      7.66 o 
 -11  11   3        5.82        8.12      2.69 o 
 -10  11   3       78.79       82.87      5.40 o 
  -9  11   3       11.24       18.78      4.02 o 
  -8  11   3       71.56       82.37      4.83 o 
  -7  11   3        4.52        8.09      2.13 o 
  -6  11   3       25.59       30.27      3.48 o 
  -5  11   3      341.00      315.40      9.50 o 
  -4  11   3       14.99       22.70      2.55 o 
  -3  11   3      512.87      449.04     12.06 o 
  -2  11   3       56.81       60.89      3.33 o 
  -1  11   3      317.05      305.51      8.11 o 
   0  11   3      231.34      217.45      7.97 o 
   1  11   3       23.12       29.76      3.53 o 
   2  11   3       79.82       89.49      7.00 o 
   3  11   3      194.85      200.58      7.93 o 
   4  11   3       19.46       18.91      3.20 o 
   5  11   3       26.93       33.60      3.41 o 
   6  11   3       24.22       21.64      2.76 o 
   7  11   3       79.51       87.30      5.53 o 
   8  11   3       19.19       27.74      5.20 o 
   9  11   3       16.43       20.54      3.09 o 
 -10  12   3        4.55       11.00      2.65 o 
  -9  12   3        9.79        8.82      2.88 o 
  -8  12   3        0.01        1.14      2.13 o 
  -7  12   3       15.26       26.45      4.23 o 
  -6  12   3       71.67       76.20      4.62 o 
  -5  12   3       42.58       48.02      3.57 o 
  -4  12   3     1550.15     1507.32     28.58 o 
  -3  12   3       30.79       34.22      3.35 o 
  -2  12   3       18.33       17.87      2.66 o 
  -1  12   3        3.02        3.03      1.81 o 
   0  12   3      261.29      255.66      8.99 o 
   1  12   3       50.90       48.62      4.50 o 
   2  12   3        0.75       -1.13      1.96 o 
   3  12   3        2.39        5.51      2.01 o 
   4  12   3       16.08       15.13      2.80 o 
   5  12   3      112.53      108.83      5.17 o 
   6  12   3      141.82      150.10      6.22 o 
   7  12   3        7.15        9.09      2.56 o 
   8  12   3       20.35       23.74      5.29 o 
   9  12   3        3.46        4.70      2.44 o 
 -10  13   3       26.71       44.04      4.27 o 
  -9  13   3        5.48       15.81      2.70 o 
  -8  13   3      124.42      125.58      6.36 o 
  -7  13   3      116.35      104.86      5.64 o 
  -6  13   3        8.38       12.01      2.96 o 
  -5  13   3      174.89      164.68      6.82 o 
  -4  13   3      437.87      395.85     11.36 o 
  -3  13   3        8.78       13.65      2.52 o 
  -2  13   3      308.62      287.58     11.29 o 
  -1  13   3      993.50      965.72     31.70 o 
   0  13   3        1.10        3.55      1.84 o 
   1  13   3        9.08        6.88      2.14 o 
   2  13   3        0.20        4.31      2.54 o 
   3  13   3      484.01      459.25     13.29 o 
   4  13   3      155.02      167.09      7.47 o 
   5  13   3        0.54        4.63      2.22 o 
   6  13   3       14.44       14.85      3.46 o 
   7  13   3        1.76        7.76      2.97 o 
   8  13   3       29.73       38.06      5.01 o 
  -9  14   3        5.60       16.47      2.74 o 
  -8  14   3      228.72      230.37     10.71 o 
  -7  14   3       19.68       22.03      3.71 o 
  -6  14   3      170.67      188.55      9.27 o 
  -5  14   3       20.56       17.58      2.81 o 
  -4  14   3      103.96      114.41      5.67 o 
  -3  14   3      156.13      155.00      8.06 o 
  -2  14   3        4.47        5.77      2.38 o 
  -1  14   3        0.65        4.87      2.60 o 
   0  14   3      134.65      124.64      7.42 o 
   1  14   3       14.71       14.10      3.32 o 
   2  14   3       79.30       88.21      5.30 o 
   3  14   3      322.99      294.41     10.34 o 
   4  14   3      179.06      195.52      8.35 o 
   5  14   3      142.07      157.09      7.46 o 
   6  14   3      122.45      138.65     11.76 o 
   7  14   3        5.24       12.36      3.11 o 
  -8  15   3        1.11        3.95      2.31 o 
  -7  15   3      191.16      192.15      9.66 o 
  -6  15   3       84.25       87.61      6.23 o 
  -5  15   3      411.80      357.99     17.08 o 
  -4  15   3        2.10        6.51      2.81 o 
  -3  15   3      618.01      545.94     17.35 o 
  -2  15   3        6.72        6.53      2.63 o 
  -1  15   3      304.77      304.80     12.26 o 
   0  15   3      180.92      180.24      9.18 o 
   1  15   3      528.72      539.02     22.36 o 
   2  15   3        3.47       11.28      4.07 o 
   3  15   3      163.94      190.41      8.23 o 
   4  15   3      166.55      185.79      8.52 o 
   5  15   3       46.72       52.53      4.77 o 
   6  15   3       28.70       33.93      5.15 o 
  -7  16   3       20.38       20.57      4.99 o 
  -6  16   3       59.75       64.24      7.46 o 
  -5  16   3       11.31       17.26      4.14 o 
  -4  16   3       26.04       40.28      5.03 o 
  -3  16   3        3.97        9.93      3.24 o 
  -2  16   3       76.84       83.36      6.35 o 
  -1  16   3       30.45       30.50      4.64 o 
   0  16   3      119.98      103.75      6.90 o 
   1  16   3        0.31        6.98      2.95 o 
   2  16   3      128.93      138.22     10.97 o 
   3  16   3        4.28        5.16      3.23 o 
   4  16   3       33.79       47.96      7.97 o 
   5  16   3        4.13       10.74      2.66 o 
  -5  17   3       25.78       27.73      5.85 o 
  -4  17   3       45.15       52.68      5.53 o 
  -3  17   3       24.12       31.81      4.67 o 
  -2  17   3       47.80       46.71      5.23 o 
  -1  17   3        2.56        9.53      3.00 o 
   0  17   3        2.86       11.24      3.18 o 
   1  17   3       71.52       80.49      6.12 o 
   2  17   3      105.04      108.29      7.26 o 
   3  17   3        4.98        9.06      3.06 o 
  -2  18   3        2.58        3.62      2.39 o 
  -1  18   3       46.80       42.71      6.10 o 
   0  18   3        0.03        3.60      4.66 o 
   1  18   3       43.34       63.41      8.46 o 
 -13   0   4        8.09       12.20      3.11 o 
 -12   0   4      133.31      121.65      6.95 o 
 -11   0   4     1706.03     1561.73     34.62 o 
 -10   0   4      122.19      140.67     10.45 o 
  -9   0   4     1723.67     1655.58     34.81 o 
  -8   0   4      192.96      163.61      8.08 o 
  -7   0   4     2147.18     2227.39     39.52 o 
  -6   0   4       23.89       47.89      2.75 o 
  -5   0   4      671.04      617.48     12.67 o 
  -4   0   4       63.48      102.55      4.70 o 
  -3   0   4     1618.77     1458.72     29.03 o 
  -2   0   4      489.04      404.47     19.43 o 
  -1   0   4     2527.88     2601.00     47.71 o 
   0   0   4      183.03      164.65      6.52 o 
   1   0   4    19536.07    21575.22    519.46 o 
   2   0   4     7711.08     7640.60    132.05 o 
   3   0   4       39.53       63.14      3.71 o 
   4   0   4     1796.59     1868.77     31.97 o 
   5   0   4      801.86      765.40     16.35 o 
   6   0   4       49.08       47.18      3.21 o 
   7   0   4        7.71       11.30      1.99 o 
   8   0   4        7.81       13.38      2.56 o 
   9   0   4      411.44      440.38     17.65 o 
  10   0   4        3.97       16.77      3.91 o 
  11   0   4      286.84      321.27     15.50 o 
 -13   1   4       53.04       66.34      3.91 o 
 -12   1   4       65.36       63.64      3.52 o 
 -11   1   4       20.23       27.41      2.79 o 
 -10   1   4      157.06      150.57      5.15 o 
  -9   1   4     1210.45     1144.19     18.40 o 
  -8   1   4        2.69        5.96      1.49 o 
  -7   1   4      278.00      274.49      5.80 o 
  -6   1   4      781.52      822.33     11.27 o 
  -5   1   4      337.11      329.37      5.76 o 
  -4   1   4      507.86      529.84      9.39 o 
  -3   1   4        1.14        1.32      0.92 o 
  -2   1   4       41.42       44.33      2.09 o 
  -1   1   4      543.83      627.76     10.63 o 
   0   1   4      880.77      911.13     14.43 o 
   1   1   4     1007.56      998.81     15.53 o 
   2   1   4     1200.04     1241.46     16.90 o 
   3   1   4     1145.67     1174.40     15.14 o 
   4   1   4      226.88      231.43      4.87 o 
   5   1   4      242.83      219.52      4.85 o 
   6   1   4      267.16      246.23      5.54 o 
   7   1   4       62.40       62.20      2.83 o 
   8   1   4        1.36        2.13      1.23 o 
   9   1   4        0.78        2.67      1.65 o 
  10   1   4       10.55       21.25      3.09 o 
  11   1   4       22.38       29.48      4.33 o 
 -13   2   4        3.44        4.65      1.71 o 
 -12   2   4       14.61       18.27      2.32 o 
 -11   2   4      132.01      137.03      5.21 o 
 -10   2   4      191.40      207.28      6.35 o 
  -9   2   4      436.41      422.19     10.72 o 
  -8   2   4      160.11      144.12      4.69 o 
  -7   2   4      761.97      760.15     11.78 o 
  -6   2   4        1.51        2.72      0.80 o 
  -5   2   4        7.35       19.25      1.52 o 
  -4   2   4        0.11        1.35      0.66 o 
  -3   2   4      279.82      317.56      6.37 o 
  -2   2   4      917.75      961.83     14.49 o 
  -1   2   4       25.40       16.65      1.64 o 
   0   2   4      638.63      614.87     10.44 o 
   1   2   4       90.54       91.06      2.72 o 
   2   2   4       39.32       50.04      2.79 o 
   3   2   4      362.16      351.69      6.68 o 
   4   2   4      665.50      638.08     10.35 o 
   5   2   4      177.06      164.91      4.07 o 
   6   2   4      142.23      118.25      4.41 o 
   7   2   4      253.87      231.12      5.86 o 
   8   2   4       48.85       48.38      2.81 o 
   9   2   4      166.62      150.15      5.83 o 
  10   2   4        4.82        6.18      2.06 o 
  11   2   4       86.12       97.61      6.58 o 
 -13   3   4       21.17       33.77      4.27 o 
 -12   3   4      356.11      320.52     21.44 o 
 -11   3   4       57.07       59.22      3.54 o 
 -10   3   4      233.19      240.24      6.88 o 
  -9   3   4      726.82      701.86     13.14 o 
  -8   3   4       36.62       40.92      2.81 o 
  -7   3   4      713.10      703.49     11.23 o 
  -6   3   4     1159.21     1186.22     17.18 o 
  -5   3   4     1345.89     1479.80     19.22 o 
  -4   3   4       29.44       28.71      1.42 o 
  -3   3   4       80.64       61.93      2.57 o 
  -2   3   4      347.44      320.57      6.74 o 
  -1   3   4      174.18      203.93      5.01 o 
   0   3   4      147.85      155.98      4.20 o 
   1   3   4       20.17       21.42      1.36 o 
   2   3   4      105.18      109.37      3.27 o 
   3   3   4       17.11       15.99      1.35 o 
   4   3   4      376.81      361.35      9.32 o 
   5   3   4       49.62       50.08      2.47 o 
   6   3   4      121.50      117.48      3.88 o 
   7   3   4       13.92       15.08      1.86 o 
   8   3   4       41.51       40.99      3.14 o 
   9   3   4       73.58       73.59      4.59 o 
  10   3   4        4.53        9.43      2.38 o 
  11   3   4        4.48        7.19      2.41 o 
 -13   4   4       69.80       77.35      5.14 o 
 -12   4   4      206.94      207.55      8.75 o 
 -11   4   4      225.36      221.54      8.95 o 
 -10   4   4       71.30       72.46      3.99 o 
  -9   4   4      249.07      261.32      6.98 o 
  -8   4   4      383.25      364.52      8.24 o 
  -7   4   4      212.65      219.29      5.19 o 
  -6   4   4        0.89        3.08      0.95 o 
  -5   4   4      474.78      474.32      7.88 o 
  -4   4   4     1988.64     1988.24     26.87 o 
  -3   4   4     1283.54     1253.53     18.20 o 
  -2   4   4     1112.11     1041.73     15.90 o 
  -1   4   4      389.80      363.68      7.29 o 
   0   4   4      636.51      658.71     10.98 o 
   1   4   4     1297.83     1289.96     17.18 o 
   2   4   4       28.20       33.17      1.96 o 
   3   4   4        2.60        8.83      1.49 o 
   4   4   4        3.11        4.30      1.24 o 
   5   4   4      332.04      298.66      8.98 o 
   6   4   4      163.33      170.93      5.26 o 
   7   4   4       26.39       29.93      2.46 o 
   8   4   4      337.85      316.88      8.82 o 
   9   4   4       90.96       97.96      6.77 o 
  10   4   4        1.76        5.93      2.08 o 
  11   4   4       84.61       94.86      7.00 o 
 -13   5   4      107.94      115.52      6.63 o 
 -12   5   4      106.23      115.87      8.38 o 
 -11   5   4       16.40       26.06      4.07 o 
 -10   5   4       75.03       79.87      4.98 o 
  -9   5   4      253.93      244.30     10.19 o 
  -8   5   4      951.37      896.00     17.05 o 
  -7   5   4      288.46      273.03      8.13 o 
  -6   5   4      456.27      419.10      8.20 o 
  -5   5   4      142.22      138.09      5.98 o 
  -4   5   4     1012.52     1016.88     17.32 o 
  -3   5   4      180.83      170.56      4.58 o 
  -2   5   4       16.07       26.09      1.87 o 
  -1   5   4       27.24       26.54      1.86 o 
   0   5   4      709.13      679.50     11.22 o 
   1   5   4      424.18      396.27     10.61 o 
   2   5   4     1536.99     1514.61     22.10 o 
   3   5   4      288.56      285.72      6.66 o 
   4   5   4      891.61      807.71     23.28 o 
   5   5   4      315.39      299.49      8.11 o 
   6   5   4     3034.13     2809.36     62.84 o 
   7   5   4       21.17       29.47      2.73 o 
   8   5   4      332.19      317.51      8.91 o 
   9   5   4      123.17      139.75      6.58 o 
  10   5   4      233.90      256.86     12.43 o 
  11   5   4       21.34       30.39      3.71 o 
 -12   6   4       14.80       21.79      3.38 o 
 -11   6   4      300.63      295.78     10.64 o 
 -10   6   4        4.43        8.09      2.28 o 
  -9   6   4        1.50        5.07      1.88 o 
  -8   6   4       10.43       10.01      1.70 o 
  -7   6   4       92.60       96.45      4.16 o 
  -6   6   4        1.63        3.20      1.08 o 
  -5   6   4       46.26       48.38      2.36 o 
  -4   6   4       64.06       80.04      3.11 o 
  -3   6   4      401.60      394.93      8.49 o 
  -2   6   4       21.60       25.36      2.05 o 
  -1   6   4      245.34      233.28      8.53 o 
   0   6   4        0.03        1.45      1.12 o 
   1   6   4      796.51      782.18     14.70 o 
   2   6   4        0.35        3.13      1.26 o 
   3   6   4      487.34      421.15      8.68 o 
   4   6   4       45.15       51.88      2.71 o 
   5   6   4      699.46      644.13     20.84 o 
   6   6   4       40.75       40.72      3.14 o 
   7   6   4       82.32       74.25      4.43 o 
   8   6   4        4.96       11.33      2.43 o 
   9   6   4       32.07       43.47      5.21 o 
  10   6   4       17.03       22.90      3.66 o 
 -12   7   4       18.64       21.35      3.38 o 
 -11   7   4       33.46       45.89      4.91 o 
 -10   7   4       41.88       41.91      4.25 o 
  -9   7   4      131.71      132.49      6.41 o 
  -8   7   4      153.12      153.32      6.55 o 
  -7   7   4       99.57      106.46      6.10 o 
  -6   7   4      129.17      123.67      4.10 o 
  -5   7   4       67.12       56.92      2.71 o 
  -4   7   4        0.39        1.11      1.02 o 
  -3   7   4       39.15       39.44      2.24 o 
  -2   7   4        7.86        7.20      1.19 o 
  -1   7   4       29.00       27.27      2.58 o 
   0   7   4        8.63       10.93      2.36 o 
   1   7   4       53.60       56.14      2.97 o 
   2   7   4       36.13       43.13      2.93 o 
   3   7   4       77.85       74.54      3.77 o 
   4   7   4        7.84        8.88      2.03 o 
   5   7   4       41.64       43.58      2.89 o 
   6   7   4      104.45       93.71      4.34 o 
   7   7   4        0.49        3.61      1.91 o 
   8   7   4      111.08      111.28      6.25 o 
   9   7   4        0.88        4.37      2.70 o 
  10   7   4       31.18       33.90      4.53 o 
 -12   8   4      107.44      107.95      6.40 o 
 -11   8   4       31.38       41.32      5.84 o 
 -10   8   4       87.34       90.26      5.55 o 
  -9   8   4        1.92        3.06      1.85 o 
  -8   8   4      183.95      183.61      7.31 o 
  -7   8   4        9.90       14.18      2.66 o 
  -6   8   4      369.65      350.43      9.14 o 
  -5   8   4      163.99      163.90      5.02 o 
  -4   8   4      335.14      322.51     10.13 o 
  -3   8   4        1.90        5.69      1.78 o 
  -2   8   4      174.02      164.80      5.48 o 
  -1   8   4      482.19      471.57     10.40 o 
   0   8   4        2.63        2.90      1.30 o 
   1   8   4       16.09       22.57      2.20 o 
   2   8   4       13.55       14.99      2.26 o 
   3   8   4      206.05      185.14      7.05 o 
   4   8   4       13.41       18.55      2.90 o 
   5   8   4       10.15       14.87      2.58 o 
   6   8   4       35.16       38.12      3.61 o 
   7   8   4       35.77       33.49      4.36 o 
   8   8   4        3.03        3.95      4.10 o 
   9   8   4       48.29       55.61      6.79 o 
  10   8   4        3.51        6.77      4.72 o 
 -11   9   4       46.75       54.37      4.65 o 
 -10   9   4       51.27       58.82      4.62 o 
  -9   9   4       99.93      101.75      8.56 o 
  -8   9   4      188.64      188.31     14.72 o 
  -7   9   4      271.29      253.46      8.72 o 
  -6   9   4       34.02       39.90      3.64 o 
  -5   9   4      389.58      361.71      8.93 o 
  -4   9   4      393.60      366.47      9.41 o 
  -3   9   4      250.20      235.36      6.93 o 
  -2   9   4      975.99      949.66     17.37 o 
  -1   9   4      268.80      242.32      6.98 o 
   0   9   4      528.07      478.36     10.72 o 
   1   9   4      156.01      150.98      5.30 o 
   2   9   4     1098.00     1056.98     22.58 o 
   3   9   4       24.02       26.13      3.42 o 
   4   9   4      689.78      687.02     16.47 o 
   5   9   4       93.00       95.80      5.28 o 
   6   9   4      684.01      631.57     15.69 o 
   7   9   4       20.78       28.06      4.15 o 
   8   9   4      187.03      203.88      9.68 o 
   9   9   4       79.29       88.98      6.11 o 
 -11  10   4       87.77       87.24      5.68 o 
 -10  10   4        1.86        2.81      2.07 o 
  -9  10   4       15.31       19.07      3.82 o 
  -8  10   4        6.91       14.24      2.64 o 
  -7  10   4      377.26      364.11     10.92 o 
  -6  10   4       24.66       24.97      3.15 o 
  -5  10   4       35.99       39.38      3.98 o 
  -4  10   4       27.31       32.52      3.64 o 
  -3  10   4      269.64      257.93      7.75 o 
  -2  10   4        9.30       11.29      1.91 o 
  -1  10   4        0.01        2.11      1.63 o 
   0  10   4      129.08      117.04      4.72 o 
   1  10   4       61.26       59.34      4.31 o 
   2  10   4       66.03       70.01      6.17 o 
   3  10   4      352.67      343.09     10.65 o 
   4  10   4       17.09       18.25      3.00 o 
   5  10   4       12.73       18.59      3.06 o 
   6  10   4        8.53        8.62      2.87 o 
   7  10   4       51.98       54.07      9.22 o 
   8  10   4       49.23       54.58      5.31 o 
   9  10   4      146.89      149.22      8.28 o 
 -10  11   4      132.61      138.20      7.23 o 
  -9  11   4       17.46       20.34      3.59 o 
  -8  11   4        5.12        8.98      2.18 o 
  -7  11   4       68.13       61.51      4.27 o 
  -6  11   4      364.83      360.64     17.13 o 
  -5  11   4        0.01        4.58      1.80 o 
  -4  11   4     1176.15     1109.61     25.90 o 
  -3  11   4      583.27      516.08     13.53 o 
  -2  11   4      820.59      759.66     15.65 o 
  -1  11   4      224.71      208.42      7.17 o 
   0  11   4      583.56      578.71     14.80 o 
   1  11   4       80.57       73.57      4.70 o 
   2  11   4      610.37      598.69     15.31 o 
   3  11   4        4.37       11.75      2.51 o 
   4  11   4       29.87       32.84      4.14 o 
   5  11   4       33.99       34.39      3.85 o 
   6  11   4      348.07      365.04     11.45 o 
   7  11   4       85.92       95.27      6.63 o 
   8  11   4        4.39       10.03      3.42 o 
 -10  12   4      111.86      124.44      6.84 o 
  -9  12   4        8.69       21.82      3.82 o 
  -8  12   4      291.10      281.68     16.93 o 
  -7  12   4       63.86       67.30      5.45 o 
  -6  12   4       16.01       24.20      4.01 o 
  -5  12   4      163.48      129.34      6.97 o 
  -4  12   4       15.24       15.39      2.59 o 
  -3  12   4       64.64       64.96      4.42 o 
  -2  12   4        1.83        1.58      2.80 o 
  -1  12   4       82.34       92.41      5.45 o 
   0  12   4        0.02        1.97      1.83 o 
   1  12   4       51.88       49.63      4.48 o 
   2  12   4      174.91      171.30      7.87 o 
   3  12   4        4.94        2.15      2.20 o 
   4  12   4      222.93      235.06     12.05 o 
   5  12   4       10.10       14.74      3.07 o 
   6  12   4        2.49        3.09      2.11 o 
   7  12   4       35.18       41.96      5.41 o 
   8  12   4       31.47       36.77      7.00 o 
  -9  13   4       85.32      112.03     30.27 o 
  -8  13   4       52.26       65.57      5.77 o 
  -7  13   4        7.06       15.56      3.45 o 
  -6  13   4      109.79      100.39      6.67 o 
  -5  13   4      164.56      156.68      6.96 o 
  -4  13   4       60.61       61.55      4.25 o 
  -3  13   4        0.39        4.05      2.27 o 
  -2  13   4       23.87       24.34      4.19 o 
  -1  13   4        0.10        3.06      2.91 o 
   0  13   4      195.65      205.27      8.60 o 
   1  13   4      570.55      570.09     16.00 o 
   2  13   4      509.56      480.90     14.59 o 
   3  13   4      264.67      276.76     10.44 o 
   4  13   4        2.93        6.81      2.43 o 
   5  13   4       58.92       67.09      5.58 o 
   6  13   4        2.22        4.02      2.79 o 
   7  13   4       20.73       27.51      4.28 o 
  -8  14   4        1.07        3.43      2.46 o 
  -7  14   4      269.77      250.58     12.98 o 
  -6  14   4        0.80        6.52      2.63 o 
  -5  14   4      103.19       99.45      7.17 o 
  -4  14   4       35.33       44.69      5.38 o 
  -3  14   4      333.34      337.92     13.17 o 
  -2  14   4       71.90       95.12      6.62 o 
  -1  14   4      498.91      500.38     16.98 o 
   0  14   4       83.74       71.01      7.51 o 
   1  14   4      497.18      475.23     14.39 o 
   2  14   4        7.01        8.01      3.01 o 
   3  14   4       51.35       66.45      4.92 o 
   4  14   4      159.25      163.67      7.85 o 
   5  14   4        2.36        8.17      2.69 o 
   6  14   4        3.08        6.82      2.60 o 
  -7  15   4       10.87       17.02      3.46 o 
  -6  15   4       14.46       30.63      4.45 o 
  -5  15   4       26.64       29.83     13.13 o 
  -4  15   4       34.58       58.03      5.81 o 
  -3  15   4       97.81       95.99      9.65 o 
  -2  15   4       62.87       82.31      6.29 o 
  -1  15   4       14.87       19.61      3.85 o 
   0  15   4       65.84       87.29     11.34 o 
   1  15   4      134.89      136.33      8.38 o 
   2  15   4      192.56      188.24     10.82 o 
   3  15   4        4.27        4.19      2.25 o 
   4  15   4        0.04        3.38      2.17 o 
   5  15   4        5.57        9.42      4.73 o 
  -5  16   4      177.09      150.60     16.17 o 
  -4  16   4        8.04       22.11      3.94 o 
  -3  16   4       37.93       36.91      7.79 o 
  -2  16   4       11.35       15.24      5.26 o 
  -1  16   4      154.41      168.57     10.89 o 
   0  16   4       23.36       18.86      4.08 o 
   1  16   4       93.42      120.59      7.94 o 
   2  16   4       15.63       26.77      4.26 o 
   3  16   4       26.55       37.74      5.25 o 
  -3  17   4       39.91       51.01      7.34 o 
  -2  17   4       17.58       20.83      7.29 o 
  -1  17   4       63.09       69.52      6.17 o 
   0  17   4       12.64       17.73      3.87 o 
   1  17   4       13.40       17.45      5.03 o 
 -13   1   5       43.62       48.83      4.78 o 
 -12   1   5       41.31       42.84      4.22 o 
 -11   1   5       12.55       20.41      3.22 o 
 -10   1   5      137.01      124.70      6.19 o 
  -9   1   5      522.25      518.42     14.24 o 
  -8   1   5      562.13      536.60     14.16 o 
  -7   1   5      290.63      269.74      7.50 o 
  -6   1   5      832.01      776.59     12.24 o 
  -5   1   5      575.72      568.04      9.63 o 
  -4   1   5      686.37      643.06     21.79 o 
  -3   1   5       15.37       19.94      2.00 o 
  -2   1   5      311.60      296.24      7.37 o 
  -1   1   5      333.14      320.94     10.85 o 
   0   1   5       17.89       19.77      2.39 o 
   1   1   5      161.60      133.23      5.60 o 
   2   1   5     1268.37     1256.60     19.63 o 
   3   1   5       88.29       82.57      3.05 o 
   4   1   5      745.17      738.74     14.43 o 
   5   1   5       76.71       68.39      2.93 o 
   6   1   5      165.94      180.22      5.89 o 
   7   1   5      205.68      195.55      6.96 o 
   8   1   5      247.87      267.65      8.28 o 
   9   1   5      155.32      167.66      7.21 o 
  10   1   5       54.01       64.03      5.15 o 
 -13   2   5      184.16      186.92      8.24 o 
 -12   2   5      282.77      287.07     11.48 o 
 -11   2   5      458.44      441.30     13.17 o 
 -10   2   5        8.48       14.56      2.33 o 
  -9   2   5      226.14      220.43      7.16 o 
  -8   2   5      813.28      790.40     14.60 o 
  -7   2   5      218.28      210.27      5.87 o 
  -6   2   5       88.36       77.62      2.96 o 
  -5   2   5        0.03        1.94      1.27 o 
  -4   2   5      269.39      243.23      6.04 o 
  -3   2   5      237.38      225.98      5.71 o 
  -2   2   5      349.72      363.65      7.92 o 
  -1   2   5        0.68        3.48      1.00 o 
   0   2   5       26.91       27.73      2.44 o 
   1   2   5        6.44       13.46      1.75 o 
   2   2   5      131.29      124.57      4.31 o 
   3   2   5       91.89       88.14      4.14 o 
   4   2   5       11.80       11.27      1.99 o 
   5   2   5        5.16        8.40      1.79 o 
   6   2   5        0.50        4.68      1.34 o 
   7   2   5       40.30       39.38      2.51 o 
   8   2   5       12.87       15.66      2.42 o 
   9   2   5        1.12        4.22      2.78 o 
  10   2   5       12.00       14.92      2.95 o 
 -12   3   5        0.42        5.69      2.50 o 
 -11   3   5       34.35       39.42      3.89 o 
 -10   3   5      227.87      220.85      7.50 o 
  -9   3   5       91.97       87.73      7.20 o 
  -8   3   5        1.71        5.63      1.62 o 
  -7   3   5      714.38      717.50     12.97 o 
  -6   3   5       62.75       56.70      2.87 o 
  -5   3   5      180.87      185.32      5.17 o 
  -4   3   5      711.67      701.79     14.62 o 
  -3   3   5       41.70       38.35      2.26 o 
  -2   3   5     1028.97      997.54     16.08 o 
  -1   3   5      202.85      195.25      5.35 o 
   0   3   5      266.48      209.34      7.71 o 
   1   3   5      239.82      243.95      7.32 o 
   2   3   5       13.27       19.05      2.76 o 
   3   3   5        1.29        1.35      1.21 o 
   4   3   5        0.01        0.78      1.35 o 
   5   3   5        0.05       -0.25      1.36 o 
   6   3   5       20.46       20.96      2.66 o 
   7   3   5       88.43       82.67      4.28 o 
   8   3   5       66.54       73.08      6.39 o 
   9   3   5       17.41       26.83      5.41 o 
  10   3   5       14.74       19.41      5.43 o 
 -12   4   5      213.40      203.44      8.78 o 
 -11   4   5       79.29       78.91      5.18 o 
 -10   4   5       82.29       82.90      4.45 o 
  -9   4   5      212.10      202.11      6.95 o 
  -8   4   5       33.95       35.12      3.46 o 
  -7   4   5        1.21        4.16      1.28 o 
  -6   4   5      424.25      418.94      8.60 o 
  -5   4   5        0.05        1.09      1.01 o 
  -4   4   5      242.74      234.28      5.94 o 
  -3   4   5       63.08       62.47      2.95 o 
  -2   4   5      673.35      663.48     18.38 o 
  -1   4   5       95.38       92.57      3.52 o 
   0   4   5      862.89      840.22     18.59 o 
   1   4   5       10.61       12.91      4.05 o 
   2   4   5      202.96      171.33      6.62 o 
   3   4   5      260.42      257.82      7.75 o 
   4   4   5      301.23      266.55      7.94 o 
   5   4   5       16.05       26.15      2.99 o 
   6   4   5       26.12       27.51      3.00 o 
   7   4   5      142.70      148.15      6.49 o 
   8   4   5       44.61       48.74      4.70 o 
   9   4   5      104.47      109.68     11.39 o 
  10   4   5        1.38       13.00      3.95 o 
 -12   5   5        0.09        2.08      2.26 o 
 -11   5   5       25.24       40.41      6.88 o 
 -10   5   5        0.30        4.07      1.67 o 
  -9   5   5       86.46       88.58      4.47 o 
  -8   5   5       38.62       43.44      2.87 o 
  -7   5   5       20.78       29.32      2.67 o 
  -6   5   5      163.06      154.39      4.70 o 
  -5   5   5       37.97       46.40      2.40 o 
  -4   5   5      745.67      708.51     12.72 o 
  -3   5   5      455.31      450.71      9.25 o 
  -2   5   5     1844.22     1649.09     45.45 o 
  -1   5   5      118.76      115.88      4.60 o 
   0   5   5      434.71      385.42      9.32 o 
   1   5   5      274.45      255.43      7.64 o 
   2   5   5      270.02      237.20      9.79 o 
   3   5   5      368.38      357.34      9.49 o 
   4   5   5        6.95        9.83      2.10 o 
   5   5   5      105.57       88.15      4.40 o 
   6   5   5      408.99      392.40     11.46 o 
   7   5   5       10.16       12.59      2.52 o 
   8   5   5       99.97      106.83      6.68 o 
   9   5   5        0.06        3.68      2.63 o 
 -12   6   5        1.76        6.40      2.74 o 
 -11   6   5      149.68      144.41      7.19 o 
 -10   6   5        8.68       13.79      2.79 o 
  -9   6   5      316.38      310.24     10.49 o 
  -8   6   5      158.85      136.09      5.76 o 
  -7   6   5      341.89      315.95      8.36 o 
  -6   6   5      284.77      266.06      6.55 o 
  -5   6   5      160.60      154.88      4.85 o 
  -4   6   5      594.79      560.12     10.91 o 
  -3   6   5      193.09      171.96      5.82 o 
  -2   6   5       66.59       57.97      3.37 o 
  -1   6   5     1085.22     1039.83     18.75 o 
   0   6   5      494.83      473.26     10.78 o 
   1   6   5        0.16       -0.01      1.45 o 
   2   6   5       23.67       26.08      3.02 o 
   3   6   5     1141.44     1105.32     20.50 o 
   4   6   5      646.91      592.92     13.32 o 
   5   6   5      118.40      123.28      5.91 o 
   6   6   5       19.56       36.71      3.72 o 
   7   6   5      351.20      330.17     10.55 o 
   8   6   5       42.56       49.96      6.20 o 
   9   6   5       51.62       60.34      6.35 o 
 -11   7   5      275.77      276.78     10.62 o 
 -10   7   5       28.27       37.77      4.36 o 
  -9   7   5       91.38       87.23      5.59 o 
  -8   7   5        2.33        3.76      1.78 o 
  -7   7   5       35.49       38.70      3.04 o 
  -6   7   5      192.69      196.38      5.74 o 
  -5   7   5        7.40        8.67      1.56 o 
  -4   7   5       47.92       48.87      3.25 o 
  -3   7   5      126.12      111.68      4.64 o 
  -2   7   5       79.26       84.04      4.02 o 
  -1   7   5      984.76      951.45     19.78 o 
   0   7   5       68.53       71.35      5.36 o 
   1   7   5     1342.99     1274.00     22.80 o 
   2   7   5        6.35        7.28      1.96 o 
   3   7   5       39.45       45.89      3.60 o 
   4   7   5        0.21        0.65      1.63 o 
   5   7   5       94.40       90.22      5.11 o 
   6   7   5      136.62      114.41      5.83 o 
   7   7   5       32.14       42.18      5.10 o 
   8   7   5       34.80       35.60      4.61 o 
   9   7   5        5.07       11.89      4.03 o 
 -11   8   5        6.69        7.58      2.71 o 
 -10   8   5       29.41       55.26      4.95 o 
  -9   8   5       22.80       29.44      3.92 o 
  -8   8   5       21.93       39.01      4.16 o 
  -7   8   5       66.35       59.48      4.37 o 
  -6   8   5       10.79       17.52      2.31 o 
  -5   8   5      370.17      343.17      9.11 o 
  -4   8   5       36.94       42.15      3.11 o 
  -3   8   5      145.90      136.42      5.28 o 
  -2   8   5      152.77      140.37      5.37 o 
  -1   8   5     1097.09     1096.45     19.90 o 
   0   8   5      336.47      322.54      8.98 o 
   1   8   5       75.17       65.18      3.41 o 
   2   8   5      295.23      251.68      7.91 o 
   3   8   5       38.61       46.02      4.02 o 
   4   8   5      776.94      724.07     17.49 o 
   5   8   5        3.55        5.20      2.04 o 
   6   8   5       19.06       19.73      4.49 o 
   7   8   5      117.55      127.73      7.64 o 
   8   8   5        0.36        6.88      3.54 o 
 -11   9   5       90.68      106.11      6.30 o 
 -10   9   5       15.39       20.63      3.29 o 
  -9   9   5       30.03       31.39      5.58 o 
  -8   9   5       17.56       24.84      4.06 o 
  -7   9   5      579.70      540.68     21.74 o 
  -6   9   5       57.82       53.37      5.12 o 
  -5   9   5      186.48      171.25      6.48 o 
  -4   9   5       48.44       43.03      3.33 o 
  -3   9   5        6.89       13.17      2.12 o 
  -2   9   5        1.84        0.51      1.46 o 
  -1   9   5      125.15      114.14      5.44 o 
   0   9   5       87.07       86.35      4.23 o 
   1   9   5      267.10      259.67      9.14 o 
   2   9   5       75.21       68.38      4.48 o 
   3   9   5       27.61       24.76      3.34 o 
   4   9   5       12.43       23.53      3.30 o 
   5   9   5       58.85       68.22      4.94 o 
   6   9   5        2.60        5.76      2.08 o 
   7   9   5        2.09        4.28      2.41 o 
   8   9   5        3.25        6.23      2.69 o 
 -10  10   5        7.59       16.94      3.82 o 
  -9  10   5       93.03      104.69      6.77 o 
  -8  10   5        0.42        7.37      2.51 o 
  -7  10   5      118.40      116.50      7.86 o 
  -6  10   5       63.10       68.38      5.57 o 
  -5  10   5      138.59      136.61      6.41 o 
  -4  10   5      820.22      741.33     15.45 o 
  -3  10   5      978.19      894.44     17.58 o 
  -2  10   5      160.81      164.38      6.13 o 
  -1  10   5     1162.83     1093.77     20.33 o 
   0  10   5      760.92      727.79     17.64 o 
   1  10   5       30.24       41.56      4.51 o 
   2  10   5       71.58       73.53      4.76 o 
   3  10   5      422.67      399.32     15.05 o 
   4  10   5      588.22      553.12     15.13 o 
   5  10   5       32.16       41.70      4.56 o 
   6  10   5       44.37       50.84      4.35 o 
   7  10   5      342.44      329.70     34.50 o 
 -10  11   5       93.91      104.70     10.33 o 
  -9  11   5        4.56       10.40      3.57 o 
  -8  11   5       69.35       68.57      5.82 o 
  -7  11   5        0.08        1.84      2.34 o 
  -6  11   5        5.85       12.35      3.05 o 
  -5  11   5       12.60       13.31      2.98 o 
  -4  11   5       19.15       25.93      3.48 o 
  -3  11   5        3.43        6.49      1.66 o 
  -2  11   5       61.15       60.33      3.80 o 
  -1  11   5       59.70       52.27      4.21 o 
   0  11   5       31.22       39.60      4.09 o 
   1  11   5      335.95      300.66     10.40 o 
   2  11   5       29.48       40.56      4.44 o 
   3  11   5        9.63       17.02      4.17 o 
   4  11   5       98.24      114.67      6.29 o 
   5  11   5        0.50        4.98      2.03 o 
   6  11   5      108.99      109.06      5.97 o 
   7  11   5       12.17       19.56      3.95 o 
  -9  12   5        6.86        9.45      7.43 o 
  -8  12   5        6.45       12.51      4.10 o 
  -7  12   5        5.08        7.37      2.69 o 
  -6  12   5       90.08       92.70      6.68 o 
  -5  12   5       12.91        7.84      2.62 o 
  -4  12   5      103.20      113.96      6.89 o 
  -3  12   5      212.31      209.66      8.29 o 
  -2  12   5        0.01        4.87      2.47 o 
  -1  12   5        0.87        1.83      2.10 o 
   0  12   5        6.54        9.17      2.54 o 
   1  12   5        9.79       12.26      2.74 o 
   2  12   5        2.42        8.10      2.60 o 
   3  12   5        0.56        1.59      1.93 o 
   4  12   5        0.01       -0.82      1.85 o 
   5  12   5        7.34        5.22      2.13 o 
   6  12   5      174.48      175.81      9.57 o 
  -8  13   5       28.60       36.05      5.05 o 
  -7  13   5      104.30      122.90      7.81 o 
  -6  13   5       46.50       41.47      5.38 o 
  -5  13   5       99.32       91.27      5.40 o 
  -4  13   5        9.48       17.73      2.88 o 
  -3  13   5       38.96       48.00      5.32 o 
  -2  13   5        5.56        9.83      4.67 o 
  -1  13   5      431.46      444.47     18.48 o 
   0  13   5       88.76       98.86      7.62 o 
   1  13   5        3.39       11.87      3.05 o 
   2  13   5        0.03        1.47      1.95 o 
   3  13   5       93.10      111.07      5.87 o 
   4  13   5       88.92       93.79      5.22 o 
   5  13   5        9.18       15.44      2.70 o 
  -7  14   5      223.41      229.11     16.56 o 
  -6  14   5        0.02        4.49      2.36 o 
  -5  14   5      139.19      130.63     10.57 o 
  -4  14   5       22.24       27.21      4.30 o 
  -3  14   5      161.44      169.80      9.26 o 
  -2  14   5       45.53       53.04      5.74 o 
  -1  14   5        6.05       14.92      3.74 o 
   0  14   5       32.20       34.08      5.21 o 
   1  14   5       22.60       33.57      4.25 o 
   2  14   5        6.23       12.56      2.96 o 
   3  14   5       65.45       75.73      5.83 o 
   4  14   5        1.51        4.50      2.33 o 
  -5  15   5        7.99        9.00      3.99 o 
  -4  15   5       60.45       75.82     15.49 o 
  -3  15   5        4.83        3.81      2.64 o 
  -2  15   5      191.36      203.75     10.59 o 
  -1  15   5        7.18       13.59      4.01 o 
   0  15   5       24.81       43.60      5.74 o 
   1  15   5      132.48      139.64      8.86 o 
   2  15   5      158.88      161.21      8.16 o 
   3  15   5       31.27       43.12      4.85 o 
  -3  16   5        2.99        4.92      2.95 o 
  -2  16   5        0.01        5.99      2.69 o 
  -1  16   5       19.16       24.98      6.21 o 
   0  16   5       36.45       42.34      5.55 o 
 -12   0   6       14.79       19.53      6.67 o 
 -11   0   6       20.43       14.95      7.22 o 
 -10   0   6      207.70      207.97     12.51 o 
  -9   0   6        5.10       11.09      3.77 o 
  -8   0   6     1580.37     1561.72     43.85 o 
  -7   0   6        2.18        5.06      2.21 o 
  -6   0   6      915.02      910.99     24.50 o 
  -5   0   6        2.86        6.85      2.09 o 
  -4   0   6     1221.99     1168.18     33.11 o 
  -3   0   6      274.86      244.78      9.13 o 
  -2   0   6     1313.29     1264.83     24.86 o 
  -1   0   6      325.05      315.11     11.30 o 
   0   0   6      535.26      522.87     17.90 o 
   1   0   6      608.97      567.15     16.52 o 
   2   0   6     3866.93     3777.30     71.63 o 
   3   0   6      684.34      651.25     30.00 o 
   4   0   6      107.96      123.89     15.08 o 
   5   0   6       77.03       75.90      7.27 o 
   6   0   6      119.70      152.87     10.08 o 
   7   0   6        2.43        6.29      2.92 o 
   9   0   6       57.38       73.02     11.18 o 
 -12   1   6       62.54       75.46      5.78 o 
 -11   1   6        1.22        1.41      2.07 o 
 -10   1   6       31.73       35.43      4.37 o 
  -9   1   6       11.99       16.57      3.28 o 
  -8   1   6      199.48      175.83      7.94 o 
  -7   1   6        3.41        3.67      1.64 o 
  -6   1   6      125.59      124.11      4.50 o 
  -5   1   6      156.04      146.41      4.90 o 
  -4   1   6        2.22        5.27      1.36 o 
  -3   1   6        8.94       10.00      1.83 o 
  -2   1   6        8.74       10.00      1.81 o 
  -1   1   6       50.20       48.06      3.02 o 
   0   1   6        7.21       10.81      1.91 o 
   1   1   6      709.29      673.94     14.65 o 
   2   1   6       41.89       44.60      3.44 o 
   3   1   6      314.57      309.73      9.03 o 
   4   1   6      582.10      519.83     14.34 o 
   5   1   6        0.44        5.09      2.06 o 
   6   1   6        4.65        7.03      2.14 o 
   7   1   6        3.62        5.75      2.94 o 
   8   1   6       20.64       20.91      3.51 o 
   9   1   6       29.95       45.17      7.04 o 
 -12   2   6       13.65       35.08      4.34 o 
 -11   2   6        6.63        6.45      3.12 o 
 -10   2   6       10.61       14.84      2.98 o 
  -9   2   6      127.57      127.80      8.11 o 
  -8   2   6      213.28      194.56      8.12 o 
  -7   2   6        0.43        3.12      1.49 o 
  -6   2   6      408.75      391.55      8.82 o 
  -5   2   6       38.10       47.11      2.86 o 
  -4   2   6       15.88       18.19      2.13 o 
  -3   2   6       42.29       37.19      2.49 o 
  -2   2   6       36.63       41.58      4.03 o 
  -1   2   6      686.17      661.63     12.91 o 
   0   2   6       12.21       16.74      2.45 o 
   1   2   6       43.63       44.86      3.56 o 
   2   2   6        9.83       18.16      2.69 o 
   3   2   6       82.17       71.23      4.11 o 
   4   2   6       59.70       71.90      4.26 o 
   5   2   6       70.56       61.72      4.95 o 
   6   2   6       17.05       26.18      3.44 o 
   7   2   6       38.82       33.91      4.04 o 
   8   2   6       48.72       51.91      4.85 o 
 -12   3   6       76.74      103.35      6.60 o 
 -11   3   6       22.12       31.17      4.21 o 
 -10   3   6       60.20       68.74      5.26 o 
  -9   3   6        0.04        1.83      1.85 o 
  -8   3   6       91.62       81.15      6.03 o 
  -7   3   6       29.39       31.03      4.48 o 
  -6   3   6      614.77      618.36     12.01 o 
  -5   3   6      173.63      166.84      5.27 o 
  -4   3   6      388.34      351.91      8.10 o 
  -3   3   6      221.64      213.80      6.79 o 
  -2   3   6      591.49      566.81     12.59 o 
  -1   3   6       65.65       69.33      3.81 o 
   0   3   6      174.88      153.26      6.39 o 
   1   3   6       26.00       29.34      3.34 o 
   2   3   6       26.08       27.26      3.14 o 
   3   3   6       32.51       39.56      3.59 o 
   4   3   6      139.17      123.44      5.54 o 
   5   3   6       16.05       25.91      3.21 o 
   6   3   6       20.95       19.62      2.72 o 
   7   3   6       96.07       91.90      5.38 o 
   8   3   6        0.01        4.15      3.31 o 
 -11   4   6        3.29        5.88      2.16 o 
 -10   4   6       10.18       15.86      2.72 o 
  -9   4   6        0.05        5.80      2.13 o 
  -8   4   6      395.02      362.16     11.63 o 
  -7   4   6      171.59      169.11      6.20 o 
  -6   4   6      220.59      221.00      6.30 o 
  -5   4   6       29.11       32.87      2.59 o 
  -4   4   6      619.90      578.10     11.65 o 
  -3   4   6      434.32      410.00     10.27 o 
  -2   4   6     1081.75     1025.30     19.17 o 
  -1   4   6       26.81       26.13      2.93 o 
   0   4   6      274.73      259.28      8.16 o 
   1   4   6        0.16       -0.30      1.38 o 
   2   4   6      195.60      186.38      7.53 o 
   3   4   6       22.22       20.30      2.82 o 
   4   4   6       17.61       26.78      3.15 o 
   5   4   6       50.84       49.80      4.60 o 
   6   4   6       48.13       58.46      4.65 o 
   7   4   6       44.78       49.11      3.95 o 
   8   4   6      140.86      140.88     10.37 o 
 -11   5   6       23.90       27.08      4.37 o 
 -10   5   6        6.27       15.74      2.81 o 
  -9   5   6      166.95      165.35      8.56 o 
  -8   5   6       11.27       15.21      2.92 o 
  -7   5   6      524.97      466.38     11.41 o 
  -6   5   6       27.17       31.21      2.76 o 
  -5   5   6      194.05      175.16      5.66 o 
  -4   5   6       66.63       74.16      3.95 o 
  -3   5   6      762.77      731.41     15.13 o 
  -2   5   6      379.00      361.66     11.76 o 
  -1   5   6      137.13      127.53      5.82 o 
   0   5   6        9.22       13.32      2.40 o 
   1   5   6      568.74      541.56     12.99 o 
   2   5   6       44.79       45.66      3.72 o 
   3   5   6      130.78      139.27      7.23 o 
   4   5   6       60.09       56.90      4.77 o 
   5   5   6      366.42      356.24     10.22 o 
   6   5   6       16.79       18.97      3.10 o 
   7   5   6      396.63      377.49     11.86 o 
   8   5   6        1.37        7.54      3.11 o 
 -11   6   6       30.84       44.47      9.20 o 
 -10   6   6       52.88       56.53      5.17 o 
  -9   6   6        3.70        9.44      2.35 o 
  -8   6   6        0.13        2.13      1.34 o 
  -7   6   6        7.83       17.69      2.58 o 
  -6   6   6      102.47       90.09      5.84 o 
  -5   6   6      132.99      125.96      5.25 o 
  -4   6   6        4.13        5.02      1.78 o 
  -3   6   6      304.75      301.04      8.60 o 
  -2   6   6      204.13      186.28      6.52 o 
  -1   6   6      361.75      359.96     11.07 o 
   0   6   6        0.45        2.30      1.32 o 
   1   6   6       17.81       18.63      2.62 o 
   2   6   6      192.62      186.01      6.94 o 
   3   6   6       65.08       57.34      4.03 o 
   4   6   6       59.42       72.00      4.69 o 
   5   6   6        5.82        4.13      2.06 o 
   6   6   6      153.44      149.30      6.98 o 
   7   6   6        3.97        6.86      2.81 o 
   8   6   6       23.98       31.29      4.64 o 
 -10   7   6       11.82       17.08      8.02 o 
  -9   7   6      134.83      126.83      7.55 o 
  -8   7   6       10.64        7.67      2.00 o 
  -7   7   6       22.02       31.43      3.78 o 
  -6   7   6       55.77       54.97      4.23 o 
  -5   7   6       65.51       61.74      3.80 o 
  -4   7   6       49.99       47.78      3.44 o 
  -3   7   6        3.40        4.18      1.75 o 
  -2   7   6       13.59       14.76      2.37 o 
  -1   7   6        8.94        7.20      1.84 o 
   0   7   6       90.45       85.36      4.34 o 
   1   7   6       21.98       27.82      3.20 o 
   2   7   6        4.65       10.22      2.11 o 
   3   7   6        7.89       11.20      2.48 o 
   4   7   6        6.23        7.99      4.15 o 
   5   7   6       13.92       10.61      2.48 o 
   6   7   6        0.40        1.71      3.02 o 
   7   7   6       14.94       14.91      3.42 o 
 -10   8   6        3.35        4.91      2.35 o 
  -9   8   6      181.57      207.64     10.75 o 
  -8   8   6       23.98       39.32      5.44 o 
  -7   8   6      270.37      275.12     11.20 o 
  -6   8   6      161.72      160.47      7.28 o 
  -5   8   6      257.89      255.26      8.01 o 
  -4   8   6       30.56       35.27      3.57 o 
  -3   8   6      450.35      416.40     10.74 o 
  -2   8   6       56.61       55.15      3.78 o 
  -1   8   6      202.77      197.01      6.88 o 
   0   8   6       29.63       30.71      3.30 o 
   1   8   6       18.79       23.51      3.05 o 
   2   8   6        2.75        3.65      1.96 o 
   3   8   6       43.06       48.96      4.24 o 
   4   8   6        0.47        1.40      2.57 o 
   5   8   6       21.54       20.45      3.09 o 
   6   8   6        0.02        2.18      1.90 o 
   7   8   6        0.41        1.30      2.56 o 
 -10   9   6        1.13        5.25      3.03 o 
  -9   9   6       48.44       60.09      7.45 o 
  -8   9   6        0.02        1.21      2.27 o 
  -7   9   6      168.75      171.87      9.59 o 
  -6   9   6        0.04        2.34      2.05 o 
  -5   9   6       46.25       54.46      4.35 o 
  -4   9   6        0.02        1.83      1.94 o 
  -3   9   6      357.56      333.51      9.54 o 
  -2   9   6      209.93      184.91      6.75 o 
  -1   9   6      113.79      116.22      5.24 o 
   0   9   6       45.57       50.65      3.64 o 
   1   9   6      423.94      396.61     12.40 o 
   2   9   6       79.40       83.70      5.45 o 
   3   9   6       13.59       17.01      3.10 o 
   4   9   6        2.88        4.58      2.12 o 
   5   9   6      308.16      305.96     10.88 o 
   6   9   6       16.68       26.74      3.57 o 
  -9  10   6        5.88        8.44      3.69 o 
  -8  10   6       25.76       33.09      5.19 o 
  -7  10   6       18.89       18.99      3.84 o 
  -6  10   6       36.10       51.55      4.80 o 
  -5  10   6      163.71      154.69      6.75 o 
  -4  10   6        1.82        6.06      1.78 o 
  -3  10   6        1.25        5.79      1.79 o 
  -2  10   6       68.03       73.94      4.22 o 
  -1  10   6        0.06        2.33      1.66 o 
   0  10   6       21.31       22.80      3.53 o 
   1  10   6       19.37       20.45      3.30 o 
   2  10   6       32.29       34.99      4.29 o 
   3  10   6       32.44       33.78      4.19 o 
   4  10   6       44.61       43.68      6.41 o 
   5  10   6       20.36       25.24      3.63 o 
   6  10   6        1.40        0.64      1.80 o 
  -8  11   6        4.18       10.16      3.00 o 
  -7  11   6        4.28        0.62      2.19 o 
  -6  11   6       72.35       78.80      6.35 o 
  -5  11   6       71.35       76.74      5.84 o 
  -4  11   6       13.62       17.05      4.32 o 
  -3  11   6      789.94      751.20     19.64 o 
  -2  11   6        3.04        6.99      2.42 o 
  -1  11   6      281.87      274.88     10.22 o 
   0  11   6        7.13       11.67      2.58 o 
   1  11   6      281.51      278.82     10.44 o 
   2  11   6       43.78       50.06      4.63 o 
   3  11   6      125.48      131.44      7.22 o 
   4  11   6       29.29       33.15      4.14 o 
   5  11   6       13.44       22.11      3.87 o 
  -7  12   6      125.03      129.63      8.31 o 
  -6  12   6       17.72       24.13      4.22 o 
  -5  12   6        2.79        8.69      2.20 o 
  -4  12   6       15.96       24.06      4.26 o 
  -3  12   6        7.73        9.41      2.77 o 
  -2  12   6        0.10        4.98      2.30 o 
  -1  12   6        3.29        3.17      2.17 o 
   0  12   6       42.61       48.34      4.33 o 
   1  12   6       30.97       33.99      4.26 o 
   2  12   6       19.48       32.04      4.18 o 
   3  12   6       78.73       82.70      5.48 o 
   4  12   6       45.57       47.86      6.72 o 
  -6  13   6       25.68       41.76      5.47 o 
  -5  13   6        4.28        8.28      2.92 o 
  -4  13   6       10.62       19.64      3.96 o 
  -3  13   6       14.45       18.06      4.23 o 
  -2  13   6       18.13       22.21      6.84 o 
  -1  13   6        3.12       10.01      2.56 o 
   0  13   6        8.91       10.24      3.29 o 
   1  13   6      119.93      134.18      7.16 o 
   2  13   6       20.74       18.07      5.14 o 
   3  13   6       31.87       40.86      4.96 o 
  -4  14   6       84.25       85.82      6.42 o 
  -3  14   6        1.16        6.76      4.18 o 
  -2  14   6       75.60       66.81      6.17 o 
  -1  14   6       96.40      102.50      7.59 o 
   0  14   6      216.43      229.65     11.83 o 
   1  14   6        9.73       17.35      3.29 o 
 -10   1   7      102.58      102.01      6.24 o 
  -9   1   7        7.31        9.48      2.79 o 
  -8   1   7      550.53      519.88     15.07 o 
  -7   1   7       63.75       67.48      4.13 o 
  -6   1   7      433.89      422.42      9.80 o 
  -5   1   7      108.73      110.22      4.51 o 
  -4   1   7      895.59      861.03     15.55 o 
  -3   1   7       65.08       60.34      3.50 o 
  -2   1   7        2.59        1.68      1.67 o 
  -1   1   7        2.71        7.84      2.09 o 
   0   1   7      115.35      119.11      5.58 o 
   1   1   7       78.31       74.09      5.28 o 
   2   1   7      116.60      131.23      6.90 o 
   3   1   7       68.82       79.81      5.54 o 
   4   1   7      136.08      155.50     10.11 o 
   5   1   7       87.77       86.77      5.51 o 
   6   1   7       92.18      111.99      6.32 o 
   7   1   7        4.02       12.84      2.74 o 
 -10   2   7       61.73       70.87      5.61 o 
  -9   2   7       21.23       25.06      4.70 o 
  -8   2   7      256.98      252.32      9.73 o 
  -7   2   7      292.12      289.23      8.85 o 
  -6   2   7      192.97      194.75      7.15 o 
  -5   2   7      144.15      140.50      5.22 o 
  -4   2   7      226.68      230.00      6.40 o 
  -3   2   7       86.34       87.13      6.27 o 
  -2   2   7      939.98      927.28     17.23 o 
  -1   2   7       47.60       55.60      5.14 o 
   0   2   7        0.58       -0.78      1.60 o 
   1   2   7       18.96       22.54      3.00 o 
   2   2   7       94.77       95.54      6.05 o 
   3   2   7      184.01      158.54      7.63 o 
   4   2   7        1.00        8.41      2.62 o 
   5   2   7       22.72       31.14      4.01 o 
   6   2   7       10.44        9.56      2.59 o 
   7   2   7        2.97        7.32      2.35 o 
 -10   3   7       28.94       34.39      4.47 o 
  -9   3   7      191.56      193.62      8.64 o 
  -8   3   7        1.12        4.38      2.49 o 
  -7   3   7       47.36       51.92      3.86 o 
  -6   3   7       51.84       51.69      3.29 o 
  -5   3   7        0.07        0.57      1.44 o 
  -4   3   7       98.03       87.61      4.55 o 
  -3   3   7       61.37       65.21      3.94 o 
  -2   3   7        3.18        6.44      1.80 o 
  -1   3   7      196.81      195.57      7.38 o 
   0   3   7       28.84       38.76      3.78 o 
   1   3   7       40.24       42.91      3.94 o 
   2   3   7       19.84       21.14      3.21 o 
   3   3   7        0.87        3.78      1.85 o 
   4   3   7        9.67       10.65      3.09 o 
   5   3   7        1.37        1.25      2.21 o 
   6   3   7        9.46       10.82      2.60 o 
 -10   4   7       23.17       28.47      3.88 o 
  -9   4   7      136.22      145.45      9.08 o 
  -8   4   7        0.15        5.28      2.13 o 
  -7   4   7        1.64        5.21      1.82 o 
  -6   4   7        5.32        4.91      1.81 o 
  -5   4   7      383.15      356.59      9.95 o 
  -4   4   7      182.20      173.07      6.52 o 
  -3   4   7      104.34      116.08      5.33 o 
  -2   4   7        6.25       11.65      2.27 o 
  -1   4   7      265.41      253.70      8.60 o 
   0   4   7       19.82       21.57      3.06 o 
   1   4   7      129.48      125.51      5.89 o 
   2   4   7        0.01        0.97      1.44 o 
   3   4   7      104.81      111.11      7.43 o 
   4   4   7        6.15        6.28      2.00 o 
   5   4   7       43.72       49.66      4.82 o 
   6   4   7        8.10       22.02      5.71 o 
 -10   5   7       61.90       64.17      5.34 o 
  -9   5   7        4.24        8.64      2.59 o 
  -8   5   7      180.97      186.72     17.82 o 
  -7   5   7       12.07       10.19      2.40 o 
  -6   5   7       68.63       78.43      4.42 o 
  -5   5   7       15.97       18.80      2.78 o 
  -4   5   7      264.50      259.74      8.30 o 
  -3   5   7       18.13       19.46      3.58 o 
  -2   5   7       87.66       77.70      5.50 o 
  -1   5   7      297.61      286.99      9.32 o 
   0   5   7      135.97      142.14      6.29 o 
   1   5   7        9.86       14.00      2.59 o 
   2   5   7       43.50       42.68      4.19 o 
   3   5   7       37.81       44.98      4.37 o 
   4   5   7      141.14      145.63      6.51 o 
   5   5   7        0.22        4.64      3.36 o 
   6   5   7      108.93      104.36     11.95 o 
  -9   6   7        0.08        3.66      2.15 o 
  -8   6   7       44.55       51.84      5.43 o 
  -7   6   7       51.24       51.87      4.78 o 
  -6   6   7       85.86       83.85      5.53 o 
  -5   6   7      203.05      195.76      9.12 o 
  -4   6   7       21.52       28.20      3.35 o 
  -3   6   7      299.11      287.33      8.90 o 
  -2   6   7      126.66      127.71      5.67 o 
  -1   6   7      364.45      340.04      9.87 o 
   0   6   7       92.71       95.66      5.12 o 
   1   6   7       68.45       80.49      4.69 o 
   2   6   7       25.05       39.48      3.94 o 
   3   6   7       73.18       78.24      4.80 o 
   4   6   7       21.05       28.80      4.24 o 
   5   6   7       93.65       91.64      5.55 o 
   6   6   7       41.54       42.96      4.20 o 
  -9   7   7       43.98       52.65      8.11 o 
  -8   7   7       36.19       39.46      5.66 o 
  -7   7   7       37.11       49.82      4.71 o 
  -6   7   7        8.14        6.99      2.35 o 
  -5   7   7       78.90       77.40      4.48 o 
  -4   7   7        4.76        5.70      1.90 o 
  -3   7   7      102.86      102.26      5.09 o 
  -2   7   7       10.74       16.10      2.55 o 
  -1   7   7      138.86      125.61      5.69 o 
   0   7   7      145.10      134.78      6.18 o 
   1   7   7       49.60       51.26      4.05 o 
   2   7   7      292.19      274.34      9.29 o 
   3   7   7        0.12        2.71      1.99 o 
   4   7   7        4.90        9.81      2.62 o 
   5   7   7        2.27        5.60      2.17 o 
  -8   8   7       53.66       52.84      4.89 o 
  -7   8   7        6.70       15.83      3.10 o 
  -6   8   7       70.03       73.16      5.30 o 
  -5   8   7       56.47       62.61      4.21 o 
  -4   8   7       12.14       16.16      2.64 o 
  -3   8   7       17.70       23.77      2.91 o 
  -2   8   7       19.13       20.76      2.86 o 
  -1   8   7      146.51      141.54      6.07 o 
   0   8   7      118.66      119.42      5.87 o 
   1   8   7        6.41        9.00      2.45 o 
   2   8   7        0.13        0.11      1.91 o 
   3   8   7       56.17       58.74      5.08 o 
   4   8   7       16.47       11.22      2.61 o 
   5   8   7      156.48      149.74      7.47 o 
  -8   9   7        2.08        4.77      2.33 o 
  -7   9   7       39.68       59.86      5.35 o 
  -6   9   7      202.90      186.45      9.45 o 
  -5   9   7        0.77        4.15      1.84 o 
  -4   9   7       38.44       45.68      3.74 o 
  -3   9   7       29.18       34.24      3.54 o 
  -2   9   7        0.15        5.25      1.93 o 
  -1   9   7       13.81       14.54      2.40 o 
   0   9   7       16.85       19.39      3.35 o 
   1   9   7       13.82       18.59      3.61 o 
   2   9   7       26.70       21.17      4.04 o 
   3   9   7       52.21       54.62      4.76 o 
   4   9   7       19.10       24.08      3.55 o 
  -7  10   7       23.10       33.78      4.29 o 
  -6  10   7        4.49        6.70      2.69 o 
  -5  10   7       83.25       86.43      6.42 o 
  -4  10   7       18.81       17.94      2.75 o 
  -3  10   7      336.27      322.34      9.91 o 
  -2  10   7      131.05      133.82      6.06 o 
  -1  10   7      211.30      211.99      9.01 o 
   0  10   7       70.62       79.18      5.49 o 
   1  10   7      108.79       98.45      6.04 o 
   2  10   7       38.75       52.08      9.71 o 
   3  10   7      173.73      187.11      8.62 o 
  -6  11   7        0.00        3.85      1.96 o 
  -5  11   7       24.58       40.04      4.30 o 
  -4  11   7       17.70       20.78      3.12 o 
  -3  11   7        4.39       11.36      2.36 o 
  -2  11   7        0.32        3.49      2.17 o 
  -1  11   7       42.35       51.68      4.96 o 
   0  11   7        5.70       14.98      3.49 o 
   1  11   7        1.83        2.92      2.93 o 
   2  11   7       12.33        9.94      3.77 o 
  -4  12   7       32.61       45.51      4.99 o 
  -3  12   7       62.15       74.73      6.03 o 
  -2  12   7        7.45       17.24      3.10 o 
  -1  12   7        3.25        4.43      2.51 o 
   0  12   7        0.10        2.23      2.10 o 
  -9   0   8        1.47       -0.14      2.94 o 
  -8   0   8       29.30       34.03      6.20 o 
  -7   0   8      380.65      392.49     23.55 o 
  -6   0   8      133.22      133.02      7.42 o 
  -5   0   8        0.64        6.74      2.53 o 
  -4   0   8       38.68       51.67      5.41 o 
  -3   0   8      290.50      295.35     15.47 o 
  -2   0   8      281.63      284.25     15.46 o 
  -1   0   8       30.62       42.92      7.01 o 
   0   0   8       95.63       88.40      8.33 o 
   1   0   8      102.84      110.80      9.42 o 
   2   0   8      655.08      604.30     24.97 o 
   3   0   8      627.48      568.43     24.10 o 
   4   0   8       28.66       29.70      5.62 o 
  -9   1   8       10.78       13.96      3.85 o 
  -8   1   8       73.64       80.43      5.73 o 
  -7   1   8       34.62       33.12      4.28 o 
  -6   1   8       26.26       35.88      3.78 o 
  -5   1   8       25.64       32.36      3.37 o 
  -4   1   8        1.46        5.77      2.26 o 
  -3   1   8       85.44       74.50      6.68 o 
  -2   1   8        0.22        3.44      2.49 o 
  -1   1   8       13.49       22.67      3.56 o 
   0   1   8       10.64       18.48      4.21 o 
   1   1   8       86.91       69.82      5.48 o 
   2   1   8       87.36       80.85      6.84 o 
   3   1   8       12.03       12.64      3.34 o 
   4   1   8      168.29      157.56      8.09 o 
  -8   2   8       56.07       64.33      5.32 o 
  -7   2   8       46.60       53.65      4.13 o 
  -6   2   8       72.84       81.29      5.09 o 
  -5   2   8       36.82       40.28      3.59 o 
  -4   2   8       26.41       38.24      4.10 o 
  -3   2   8        0.20        3.40      1.80 o 
  -2   2   8        3.40        4.66      2.02 o 
  -1   2   8       14.88       16.28      3.23 o 
   0   2   8      150.78      138.24      7.36 o 
   1   2   8        2.75        5.14      2.79 o 
   2   2   8        0.39        2.68      2.51 o 
   3   2   8        0.54       -0.44      1.99 o 
   4   2   8       46.07       48.94      4.97 o 
  -8   3   8       32.68       35.90      5.20 o 
  -7   3   8       50.43       55.09      4.37 o 
  -6   3   8       60.80       68.10      3.90 o 
  -5   3   8      239.97      244.80      8.35 o 
  -4   3   8       52.20       56.32      3.96 o 
  -3   3   8       34.21       39.51      4.02 o 
  -2   3   8       13.62       16.78      3.94 o 
  -1   3   8      167.10      161.12      6.97 o 
   0   3   8        2.53        8.77      2.84 o 
   1   3   8       19.68       21.65      3.65 o 
   2   3   8        0.18        4.17      4.59 o 
   3   3   8       49.20       58.45      5.11 o 
   4   3   8        0.37        0.36      2.02 o 
  -8   4   8       23.60       30.13      4.61 o 
  -7   4   8      101.30      112.73      5.57 o 
  -6   4   8        4.36       12.47      2.27 o 
  -5   4   8        1.30        2.17      1.76 o 
  -4   4   8       63.84       74.31      4.61 o 
  -3   4   8      252.42      234.37      8.25 o 
  -2   4   8        7.76       14.35      3.07 o 
  -1   4   8       81.02       87.60      5.18 o 
   0   4   8       22.62       29.27      3.67 o 
   1   4   8      123.17      136.16      6.48 o 
   2   4   8       14.41       18.61      3.24 o 
   3   4   8       32.34       46.60      4.42 o 
   4   4   8       14.42       12.93      3.14 o 
  -8   5   8       53.94       57.28      5.46 o 
  -7   5   8       85.89       90.90      5.67 o 
  -6   5   8      142.98      159.99      7.73 o 
  -5   5   8      157.25      152.38      6.46 o 
  -4   5   8       15.42       21.79      3.00 o 
  -3   5   8      164.23      156.12      6.60 o 
  -2   5   8       77.51       79.02      5.94 o 
  -1   5   8       69.32       67.09      4.73 o 
   0   5   8        4.81        8.30      2.48 o 
   1   5   8       86.60       83.85      5.17 o 
   2   5   8       34.96       53.43      5.05 o 
   3   5   8       20.90       28.59      3.85 o 
  -7   6   8        1.26        2.55      3.10 o 
  -6   6   8      112.57      109.64      6.33 o 
  -5   6   8       11.18       13.19      3.02 o 
  -4   6   8       58.13       69.53      4.56 o 
  -3   6   8       35.90       38.47      3.65 o 
  -2   6   8       62.15       63.88      4.05 o 
  -1   6   8       21.48       27.01      5.62 o 
   0   6   8       76.47       74.81      5.03 o 
   1   6   8        3.89        6.33      2.78 o 
   2   6   8       30.00       36.76      5.12 o 
   3   6   8       46.88       55.94      4.57 o 
  -6   7   8       87.83       96.54      5.97 o 
  -5   7   8        3.31        8.19      2.18 o 
  -4   7   8       64.53       65.96      4.46 o 
  -3   7   8        1.76        7.01      2.01 o 
  -2   7   8        6.97        8.32      2.15 o 
  -1   7   8        1.38        5.14      2.09 o 
   0   7   8        0.02        1.39      1.74 o 
   1   7   8        1.79        7.65      2.17 o 
   2   7   8       21.67       23.21      3.59 o 
  -5   8   8      103.12      113.97      5.64 o 
  -4   8   8      170.27      168.58      7.06 o 
  -3   8   8       24.99       31.83      3.60 o 
  -2   8   8       46.48       49.32      3.82 o 
  -1   8   8        8.25       11.74      2.53 o 
   0   8   8      124.98      130.09      6.46 o 
   1   8   8        0.89        3.12      2.93 o 
  -4   9   8        0.04        0.62      1.90 o 
  -3   9   8       23.64       27.12      3.70 o 
  -2   9   8       13.75       22.32      3.04 o 
  -1   9   8       45.17       50.17      4.50 o 
   0   9   8      113.04      128.03      7.10 o 
  -5   1   9      129.12      132.72      6.34 o 
  -4   1   9        0.00        6.54      3.08 o 
  -3   1   9      111.87      123.05      7.01 o 
  -2   1   9        0.34        4.12      2.37 o 
  -1   1   9       32.07       52.87      4.94 o 
   0   1   9       42.45       42.26      5.13 o 
  -4   2   9        4.09        6.61      2.67 o 
  -3   2   9       55.18       60.80      5.24 o 
  -2   2   9        0.38        4.52      2.34 o 
  -1   2   9      110.45      108.48      6.63 o 
   0   2   9        5.69        7.41      2.64 o 
  -4   3   9       24.40       28.86      3.62 o 
  -3   3   9        0.29        4.76      2.29 o 
  -2   3   9       55.67       66.19      7.05 o 
  -1   3   9       18.39       22.83      3.66 o 
                                                 
